# Supplementary material for: Identification of Potential Key lncRNAs in the Context of Mouse Myeloid Differentiation by Systematic Transcriptomics Analysis
Source: Genes (Basel). 2021 Apr 23;12(5):630. doi: 10.3390/genes12050630 (PMC8146222; doi:10.3390/genes12050630)
Supplement: Supplementary file 1 [file genes-12-00630-s001.zip]

Archive with 3 entries (2 files):
- genes-1136279-supplementary/
- genes-1136279-supplementary/Supplementary Table S1, S2, S5, S7, S8.pdf
- genes-1136279-supplementary/Supplementary Table S3, S4, S6.xlsx
