# Supplementary material for: Identification of Potential Key lncRNAs in the Context of Mouse Myeloid Differentiation by Systematic Transcriptomics Analysis
Source: Genes (Basel). 2021 Apr 23;12(5):630. doi: 10.3390/genes12050630 (PMC8146222; doi:10.3390/genes12050630)
Supplement: Supplementary file 1 [file genes-12-00630-s001.zip › genes-1136279-supplementary/Supplementary Table S3, S4, S6.xlsx]

## Sheet: Supp. table S3
Supplementary table S3. Catalog of 180 potential key lncRNA genes
ensemble id	location	gene name	intra-module degree
ENSMUSG00000010492.11	chr2	Uckl1os	0.785808
ENSMUSG00000027196.12	chr2	Alkbh3os1	0.834132
ENSMUSG00000051074.5	chr9	4930579K19Rik	0.877274
ENSMUSG00000053332.14	chr1	Gas5	0.860114
ENSMUSG00000054418.7	chr11	2900041M22Rik	0.896939
ENSMUSG00000058812.3	chr2	0610039K10Rik	0.768242
ENSMUSG00000059659.8	chr6	Gm10069	0.756559
ENSMUSG00000060143.8	chr14	Gm10076	0.86032
ENSMUSG00000070717.2	chr4	Gm10300	1
ENSMUSG00000075576.13	chr11	Gm12359	0.900491
ENSMUSG00000078308.3	chr9	Gm47854	0.904791
ENSMUSG00000081512.2	chr17	Gm15821	0.81275
ENSMUSG00000084085.3	chr11	Gm16140	0.751386
ENSMUSG00000084978.2	chr11	Gm11655	0.780033
ENSMUSG00000085101.8	chr4	Platr16	0.783683
ENSMUSG00000085156.9	chr11	Snhg15	0.828749
ENSMUSG00000085178.2	chr11	Kdm6bos	0.812149
ENSMUSG00000085241.8	chr4	Snhg3	0.760291
ENSMUSG00000085242.2	chr11	Gm11537	0.777812
ENSMUSG00000085269.2	chr5	Gm15777	0.846756
ENSMUSG00000085286.2	chr4	Ube4bos3	0.842104
ENSMUSG00000085315.8	chr2	A430018G15Rik	0.885352
ENSMUSG00000085347.2	chr10	Hk1os	0.767775
ENSMUSG00000085396.8	chrX	Firre	0.765186
ENSMUSG00000085525.8	chr4	Gm13166	0.783828
ENSMUSG00000085645.2	chr11	Hoxb5os	0.890577
ENSMUSG00000085664.2	chr12	Atxn7l1os2	0.789325
ENSMUSG00000086003.8	chr11	B230206L02Rik	0.828122
ENSMUSG00000086050.2	chr11	Gm16045	0.826111
ENSMUSG00000086288.2	chr3	Gm15265	0.813717
ENSMUSG00000086291.2	chr5	Gm15513	0.841411
ENSMUSG00000086399.2	chr9	Gm16144	0.752525
ENSMUSG00000086425.8	chr2	F730016J06Rik	0.754405
ENSMUSG00000086468.2	chr11	Etaa1os	0.884259
ENSMUSG00000086629.9	chrX	2810403D21Rik	0.881487
ENSMUSG00000086841.2	chr11	2410006H16Rik	0.790385
ENSMUSG00000086884.2	chr4	Gm16225	0.883369
ENSMUSG00000086890.2	chr4	1700021J08Rik	0.801975
ENSMUSG00000086952.2	chr4	Gm12596	0.786556
ENSMUSG00000087026.8	chr8	A230103J11Rik	0.772127
ENSMUSG00000087107.9	chr11	AI662270	0.808876
ENSMUSG00000087132.9	chr19	A930001C03Rik	0.932839
ENSMUSG00000087196.2	chr2	Gm13373	0.786913
ENSMUSG00000087470.3	chr4	A630031M04Rik	0.883682
ENSMUSG00000087574.2	chr11	C030037D09Rik	0.856197
ENSMUSG00000087595.2	chr2	1810012K08Rik	0.876938
ENSMUSG00000087672.2	chr10	Gm15122	0.778046
ENSMUSG00000089636.2	chr7	1700058P15Rik	0.891651
ENSMUSG00000090194.2	chr6	Gm16161	0.777836
ENSMUSG00000090214.9	chr16	Gm15657	0.832861
ENSMUSG00000090246.2	chr1	Gm17017	0.823153
ENSMUSG00000090873.2	chr5	Gm17112	0.75711
ENSMUSG00000091475.5	chr17	Cerox1	0.832736
ENSMUSG00000092250.2	chr19	Gm20467	0.823344
ENSMUSG00000092274.4	chr19	Neat1	0.779012
ENSMUSG00000092593.2	chr10	Gm20492	0.801799
ENSMUSG00000093565.2	chr17	Rab26os	0.902851
ENSMUSG00000093772.2	chr19	4931403E22Rik	0.945099
ENSMUSG00000095332.3	chr2	Gm9821	0.890924
ENSMUSG00000095913.2	chr19	Gm21844	0.780229
ENSMUSG00000097057.2	chr15	Gm17638	0.844162
ENSMUSG00000097076.2	chr10	Platr7	0.831906
ENSMUSG00000097077.2	chr17	Gm16712	0.820343
ENSMUSG00000097090.2	chr17	Gm26724	0.777817
ENSMUSG00000097140.2	chr5	Gm26779	0.910701
ENSMUSG00000097365.8	chr3	C030034L19Rik	0.845351
ENSMUSG00000097378.9	chr10	B230208H11Rik	0.849444
ENSMUSG00000097403.3	chr1	9230116N13Rik	0.892911
ENSMUSG00000097405.2	chr17	D630044L22Rik	0.792155
ENSMUSG00000097472.2	chr8	Gm26586	0.761088
ENSMUSG00000097488.2	chr12	4732487G21Rik	0.755318
ENSMUSG00000097557.3	chr19	C130060C02Rik	0.768634
ENSMUSG00000097572.3	chr9	Gm26797	0.878077
ENSMUSG00000097583.3	chr3	6430590A07Rik	0.823765
ENSMUSG00000097636.9	chr19	Mirt1	0.88176
ENSMUSG00000097680.2	chr1	Gm26642	0.779965
ENSMUSG00000097750.3	chr7	Gm4673	0.857001
ENSMUSG00000097772.8	chr5	5430416N02Rik	0.959768
ENSMUSG00000097820.4	chr9	E530011L22Rik	0.757193
ENSMUSG00000097915.3	chr15	A330009N23Rik	0.752046
ENSMUSG00000098120.2	chr8	Gm5914	0.762203
ENSMUSG00000098144.9	chr13	1700029N11Rik	0.919055
ENSMUSG00000098975.8	chr14	Gm27177	0.820332
ENSMUSG00000099094.2	chr9	Gm19569	0.900711
ENSMUSG00000100164.2	chr6	2610306M01Rik	0.875433
ENSMUSG00000100281.2	chr9	4930422M22Rik	0.767541
ENSMUSG00000100465.2	chr5	Gm29264	0.910958
ENSMUSG00000100658.2	chr1	F730311O21Rik	0.865978
ENSMUSG00000101258.2	chr11	Gm29477	0.792916
ENSMUSG00000101517.7	chr10	4732465J04Rik	0.890672
ENSMUSG00000101609.3	chr7	Kcnq1ot1	0.891929
ENSMUSG00000102153.2	chr9	Gm37474	0.780211
ENSMUSG00000102196.2	chr2	Gm38171	0.794808
ENSMUSG00000102460.2	chr3	Gm38197	0.930752
ENSMUSG00000103089.2	chr1	Gm38118	0.799053
ENSMUSG00000103133.2	chr9	Gm37303	0.895981
ENSMUSG00000103788.2	chr6	Gm37527	0.777148
ENSMUSG00000103828.2	chr11	2610001A08Rik	0.877341
ENSMUSG00000103851.2	chr16	Gm37606	0.800512
ENSMUSG00000103916.2	chr16	Gm38071	0.757954
ENSMUSG00000104002.3	chr1	Gm38336	0.756863
ENSMUSG00000104030.2	chr6	5330406M23Rik	0.856144
ENSMUSG00000104034.2	chr2	2900092N22Rik	0.860155
ENSMUSG00000104184.2	chr11	Gm37818	0.833104
ENSMUSG00000104245.2	chr1	Gm38155	0.750769
ENSMUSG00000104486.2	chr3	Gm38066	0.761447
ENSMUSG00000104950.2	chr5	4833413G10Rik	1
ENSMUSG00000104960.2	chr3	Snhg8	0.824072
ENSMUSG00000105095.2	chr3	8430422M14Rik	0.936878
ENSMUSG00000105186.2	chr5	Gm43778	0.924432
ENSMUSG00000105272.2	chr3	Gm43071	0.840364
ENSMUSG00000105368.2	chr5	Gm43759	0.818868
ENSMUSG00000105572.2	chr3	Gm43300	0.789197
ENSMUSG00000105646.2	chr6	Gm30211	0.920067
ENSMUSG00000105881.2	chr5	4932422M17Rik	0.750045
ENSMUSG00000105987.5	chr5	AI506816	0.96632
ENSMUSG00000106057.2	chr3	Gm43560	0.814298
ENSMUSG00000106155.2	chr5	Gm43495	0.802899
ENSMUSG00000106173.2	chr5	Gm42764	0.797805
ENSMUSG00000106365.2	chr3	Gm43568	0.859706
ENSMUSG00000106674.2	chr5	Gm20005	0.853339
ENSMUSG00000106943.3	chr5	Dancr	0.876533
ENSMUSG00000107061.2	chr5	Gm19590	0.909958
ENSMUSG00000107136.2	chr5	Gm42466	0.772585
ENSMUSG00000107200.2	chr5	Gm43039	0.945486
ENSMUSG00000107215.2	chr6	Gm43197	0.817169
ENSMUSG00000107320.2	chr6	Gm42549	0.780333
ENSMUSG00000107480.2	chr7	Gm44165	0.756914
ENSMUSG00000107760.2	chr6	Gm44401	0.783533
ENSMUSG00000107846.2	chr6	Gm43963	0.829764
ENSMUSG00000107894.2	chr6	Gm10388	0.799835
ENSMUSG00000107962.2	chr6	Gm43980	0.769724
ENSMUSG00000108060.3	chr6	4921529L05Rik	0.809501
ENSMUSG00000108064.2	chr6	Gm44423	0.750759
ENSMUSG00000108402.2	chr7	9430064I24Rik	0.817064
ENSMUSG00000108546.2	chr7	Gm44662	0.875501
ENSMUSG00000108563.2	chr7	Gm44686	0.893432
ENSMUSG00000108573.2	chr7	Gm44986	0.805571
ENSMUSG00000108621.2	chr7	Gm33989	0.916149
ENSMUSG00000108633.2	chr7	Gm44694	0.873876
ENSMUSG00000109110.2	chr7	Gm45014	0.75075
ENSMUSG00000109618.2	chr7	Gm45527	0.800619
ENSMUSG00000109727.2	chr8	Gm45464	0.783108
ENSMUSG00000109787.2	chr8	Gm45286	0.848095
ENSMUSG00000109799.2	chr7	Gm45515	0.821184
ENSMUSG00000110087.2	chr7	Gm45309	0.814229
ENSMUSG00000110706.2	chr8	Gm45709	0.788782
ENSMUSG00000111167.2	chr9	Gm39321	0.869018
ENSMUSG00000111171.2	chr10	Gm47815	0.862852
ENSMUSG00000111293.2	chr10	Gm34006	0.774922
ENSMUSG00000111535.2	chr10	Gm35154	0.763386
ENSMUSG00000111761.2	chr9	9230112J17Rik	0.87209
ENSMUSG00000111793.2	chr9	Gm47950	0.780189
ENSMUSG00000112008.2	chr12	Gm47218	0.826524
ENSMUSG00000112388.2	chr12	AI463170	0.820219
ENSMUSG00000112627.2	chr10	4933412E12Rik	0.940825
ENSMUSG00000113029.2	chr12	Gm40578	0.755612
ENSMUSG00000113183.2	chr13	Gm47664	0.808329
ENSMUSG00000113184.2	chr12	Gm49654	0.836308
ENSMUSG00000113250.2	chr12	Gm48585	0.791172
ENSMUSG00000113776.2	chr12	Gm19327	0.774504
ENSMUSG00000114253.3	chr14	Gm47798	0.93248
ENSMUSG00000114438.2	chr13	Gm47827	0.830076
ENSMUSG00000114537.2	chr13	Gm48569	0.863979
ENSMUSG00000114584.2	chr14	Gm47694	0.804523
ENSMUSG00000114612.2	chr13	Gm47550	0.863557
ENSMUSG00000114689.2	chr13	Gm9465	0.761341
ENSMUSG00000114995.2	chr15	Gm49284	0.953766
ENSMUSG00000115344.2	chr14	Gm49364	0.76192
ENSMUSG00000115816.2	chr14	Gm34589	0.881966
ENSMUSG00000116116.2	chr15	Gm671	0.824383
ENSMUSG00000116409.2	chr15	Gm34095	0.92581
ENSMUSG00000116971.2	chr10	Gm49766	0.823312
ENSMUSG00000117442.2	chr17	1810073O08Rik	0.902788
ENSMUSG00000117446.2	chr17	Gm35551	0.768929
ENSMUSG00000117751.2	chr18	Gm50256	0.773205
ENSMUSG00000117869.2	chr18	Snhg4	0.927253
ENSMUSG00000117991.2	chr19	Gm34636	0.816065
ENSMUSG00000118049.2	chr17	Gm50103	0.806963
ENSMUSG00000118061.2	chr18	Rbfaos	0.771087

## Sheet: Supp. table S4
Supplementary table S4. Genes in module darkmagenta
Ensemble ID	gene_name	intra-module degree	scaled intra-module degree	module name
ENSMUSG00000043740.16	B430306N03Rik	164.515	1	darkmagenta
ENSMUSG00000031824.16	6430548M08Rik	162.131	0.985508	darkmagenta
ENSMUSG00000038807.20	Rap1gap2	156.451	0.950983	darkmagenta
ENSMUSG00000031391.19	L1cam	153.337	0.932053	darkmagenta
ENSMUSG00000030589.16	Rasgrp4	151.807	0.922758	darkmagenta
ENSMUSG00000073386.6	9830107B12Rik	150.183	0.912881	darkmagenta
ENSMUSG00000040693.8	Slco4c1	149.131	0.906486	darkmagenta
ENSMUSG00000043939.17	A530064D06Rik	149.116	0.906397	darkmagenta
ENSMUSG00000036469.17	Marchf1	149.065	0.906088	darkmagenta
ENSMUSG00000031825.17	Crispld2	147.573	0.89702	darkmagenta
ENSMUSG00000033777.5	Tlr13	146.492	0.890445	darkmagenta
ENSMUSG00000040522.6	Tlr8	145.984	0.887358	darkmagenta
ENSMUSG00000038375.16	Trp53inp2	142.874	0.868457	darkmagenta
ENSMUSG00000026177.12	Slc11a1	141.792	0.861878	darkmagenta
ENSMUSG00000049130.7	C5ar1	141.481	0.859988	darkmagenta
ENSMUSG00000042724.9	Map3k9	141.171	0.858105	darkmagenta
ENSMUSG00000097378.9	B230208H11Rik	139.746	0.849444	darkmagenta
ENSMUSG00000025648.19	Pfkfb4	139.616	0.848654	darkmagenta
ENSMUSG00000024774.17	Ankrd22	139.615	0.848645	darkmagenta
ENSMUSG00000074419.12	Gm15448	139.215	0.846217	darkmagenta
ENSMUSG00000058717.9	Lypd11	139.115	0.845606	darkmagenta
ENSMUSG00000020901.14	Pik3r5	138.851	0.844	darkmagenta
ENSMUSG00000000157.17	Itgb2l	138.779	0.843561	darkmagenta
ENSMUSG00000037095.9	Lrg1	138.415	0.841352	darkmagenta
ENSMUSG00000113184.2	Gm49654	137.585	0.836308	darkmagenta
ENSMUSG00000020846.7	Rflnb	136.692	0.830877	darkmagenta
ENSMUSG00000042417.6	Ccno	136.402	0.829114	darkmagenta
ENSMUSG00000024011.18	Pi16	135.745	0.825122	darkmagenta
ENSMUSG00000116594.2	Gm49601	134.64	0.818406	darkmagenta
ENSMUSG00000000732.10	Icosl	134.235	0.815945	darkmagenta
ENSMUSG00000072214.8	Septin5	133.59	0.812022	darkmagenta
ENSMUSG00000030187.16	Klra2	132.628	0.806178	darkmagenta
ENSMUSG00000024066.10	Xdh	132.217	0.803678	darkmagenta
ENSMUSG00000054385.15	Ceacam2	131.72	0.800657	darkmagenta
ENSMUSG00000037493.7	Cib2	131.528	0.799489	darkmagenta
ENSMUSG00000089942.10	Pira2	131.472	0.799148	darkmagenta
ENSMUSG00000022555.13	Dgat1	131.326	0.79826	darkmagenta
ENSMUSG00000023903.9	Mmp25	131.194	0.797461	darkmagenta
ENSMUSG00000001995.10	Sipa1l2	131.172	0.797325	darkmagenta
ENSMUSG00000042599.9	Kdm7a	131.13	0.797068	darkmagenta
ENSMUSG00000003283.16	Hck	130.403	0.792652	darkmagenta
ENSMUSG00000052212.7	Cd177	130.219	0.791532	darkmagenta
ENSMUSG00000075122.6	Cd80	129.526	0.787322	darkmagenta
ENSMUSG00000025473.17	Adam8	129.184	0.785242	darkmagenta
ENSMUSG00000096054.4	Syne1	128.884	0.78342	darkmagenta
ENSMUSG00000026483.14	Niban1	128.796	0.782881	darkmagenta
ENSMUSG00000020205.9	Phlda1	128.234	0.779468	darkmagenta
ENSMUSG00000039270.10	Megf9	128.014	0.778131	darkmagenta
ENSMUSG00000032739.17	Pram1	127.853	0.777148	darkmagenta
ENSMUSG00000025236.12	Adpgk	127.6	0.775614	darkmagenta
ENSMUSG00000024737.3	Slc15a3	127.598	0.7756	darkmagenta
ENSMUSG00000001156.10	Mxd1	126.763	0.770526	darkmagenta
ENSMUSG00000020806.16	Rhbdf2	126.384	0.768222	darkmagenta
ENSMUSG00000022582.5	Ly6g	126.344	0.767979	darkmagenta
ENSMUSG00000052087.15	Rgs14	125.646	0.763734	darkmagenta
ENSMUSG00000078763.3	Slfn1	125.397	0.762224	darkmagenta
ENSMUSG00000069873.5	4930438A08Rik	124.273	0.755393	darkmagenta
ENSMUSG00000029924.13	Slc37a3	124.176	0.754801	darkmagenta
ENSMUSG00000086425.8	F730016J06Rik	124.111	0.754405	darkmagenta
ENSMUSG00000020029.7	Nudt4	123.833	0.752715	darkmagenta
ENSMUSG00000039232.13	Stx11	123.734	0.752113	darkmagenta
ENSMUSG00000044447.6	Dock5	123.677	0.751765	darkmagenta
ENSMUSG00000109110.2	Gm45014	123.51	0.75075	darkmagenta
ENSMUSG00000034686.9	Prr7	123.21	0.748931	darkmagenta
ENSMUSG00000058022.15	Adtrp	122.992	0.747604	darkmagenta
ENSMUSG00000028874.15	Fgr	122.657	0.745568	darkmagenta
ENSMUSG00000021365.16	Nedd9	122.596	0.745199	darkmagenta
ENSMUSG00000022508.6	Bcl6	122.449	0.744302	darkmagenta
ENSMUSG00000058818.14	Pirb	122.122	0.742313	darkmagenta
ENSMUSG00000031497.11	Tnfsf13b	121.61	0.739206	darkmagenta
ENSMUSG00000004864.14	Mapk13	121.417	0.738029	darkmagenta
ENSMUSG00000097113.8	Gm19705	120.703	0.733691	darkmagenta
ENSMUSG00000050966.10	Lin28a	120.552	0.732775	darkmagenta
ENSMUSG00000055994.16	Nod2	119.532	0.726573	darkmagenta
ENSMUSG00000032724.6	Abtb2	119.051	0.723649	darkmagenta
ENSMUSG00000034641.3	Cd300ld	119.014	0.723425	darkmagenta
ENSMUSG00000112722.2	Gm3942	118.338	0.719317	darkmagenta
ENSMUSG00000041268.18	Dmxl2	118.092	0.71782	darkmagenta
ENSMUSG00000001768.17	Rin2	117.916	0.71675	darkmagenta
ENSMUSG00000027995.11	Tlr2	117.465	0.714006	darkmagenta
ENSMUSG00000097814.6	Panct2	117.368	0.713419	darkmagenta
ENSMUSG00000030786.19	Itgam	116.827	0.710131	darkmagenta
ENSMUSG00000085996.2	A830012C17Rik	116.428	0.707702	darkmagenta
ENSMUSG00000022664.12	Slc35a5	116.357	0.707276	darkmagenta
ENSMUSG00000037263.14	Aldh3b3	115.913	0.704576	darkmagenta
ENSMUSG00000074361.12	C5ar2	115.715	0.703368	darkmagenta
ENSMUSG00000066152.12	Slc31a2	115.562	0.702443	darkmagenta
ENSMUSG00000047881.15	Rell1	115.456	0.701798	darkmagenta
ENSMUSG00000051832.8	E230016K23Rik	115.417	0.70156	darkmagenta
ENSMUSG00000015850.12	Adamtsl4	115.016	0.69912	darkmagenta
ENSMUSG00000074417.10	Gm14548	114.738	0.697433	darkmagenta
ENSMUSG00000038463.9	Olfml2b	114.495	0.695954	darkmagenta
ENSMUSG00000039616.11	Mocos	114.462	0.695754	darkmagenta
ENSMUSG00000003134.11	Tbc1d8	114.071	0.69338	darkmagenta
ENSMUSG00000054589.2	Gm9949	113.886	0.692253	darkmagenta
ENSMUSG00000060216.16	Arrb2	113.803	0.69175	darkmagenta
ENSMUSG00000032380.10	Dapk2	113.553	0.690226	darkmagenta
ENSMUSG00000025959.14	Klf7	113.481	0.689793	darkmagenta
ENSMUSG00000027639.17	Samhd1	113.462	0.689675	darkmagenta
ENSMUSG00000039960.6	Rhou	112.57	0.684254	darkmagenta
ENSMUSG00000022026.8	Olfm4	112.276	0.682465	darkmagenta
ENSMUSG00000021069.18	Pygl	112.008	0.680836	darkmagenta
ENSMUSG00000036273.16	Lrrk2	111.954	0.68051	darkmagenta
ENSMUSG00000003228.10	Grk5	111.852	0.67989	darkmagenta
ENSMUSG00000059316.3	Slc27a4	111.67	0.678783	darkmagenta
ENSMUSG00000041324.15	Inhba	111.638	0.678586	darkmagenta
ENSMUSG00000070031.12	Sp140	111.531	0.67794	darkmagenta
ENSMUSG00000031303.9	Map3k15	111.383	0.677037	darkmagenta
ENSMUSG00000045551.8	Fpr1	110.912	0.674178	darkmagenta
ENSMUSG00000018983.10	E2f2	110.859	0.673855	darkmagenta
ENSMUSG00000035513.20	Ntng2	110.69	0.672829	darkmagenta
ENSMUSG00000074272.11	Ceacam1	110.176	0.669701	darkmagenta
ENSMUSG00000052270.8	Fpr2	109.312	0.66445	darkmagenta
ENSMUSG00000033985.18	Tesk2	109.088	0.663087	darkmagenta
ENSMUSG00000026579.9	F5	109.018	0.662664	darkmagenta
ENSMUSG00000019066.14	Rab3d	108.663	0.660502	darkmagenta
ENSMUSG00000056498.14	Tmem154	108.609	0.660178	darkmagenta
ENSMUSG00000078780.8	Gm5150	108.575	0.659973	darkmagenta
ENSMUSG00000075296.6	Aldh3b2	108.465	0.659304	darkmagenta
ENSMUSG00000116114.2	Gm35853	107.952	0.656181	darkmagenta
ENSMUSG00000005800.4	Mmp8	107.844	0.65553	darkmagenta
ENSMUSG00000024772.10	Ehd1	107.475	0.653281	darkmagenta
ENSMUSG00000117763.2	9830166K06Rik	107.463	0.653212	darkmagenta
ENSMUSG00000074677.12	Sirpb1c	107.345	0.652493	darkmagenta
ENSMUSG00000021822.4	Plau	106.973	0.65023	darkmagenta
ENSMUSG00000005803.15	Sqor	106.261	0.645903	darkmagenta
ENSMUSG00000024558.13	Mapk4	106.163	0.645311	darkmagenta
ENSMUSG00000068566.14	Myadm	105.966	0.644112	darkmagenta
ENSMUSG00000033170.15	Card10	105.859	0.64346	darkmagenta
ENSMUSG00000095028.7	Sirpb1b	105.82	0.643223	darkmagenta
ENSMUSG00000015143.16	Actn1	104.966	0.638036	darkmagenta
ENSMUSG00000063193.10	Cd300lb	104.605	0.635838	darkmagenta
ENSMUSG00000047798.16	Cd300lf	104.231	0.633568	darkmagenta
ENSMUSG00000079499.10	6530402F18Rik	103.913	0.631633	darkmagenta
ENSMUSG00000017057.10	Il13ra1	103.847	0.631232	darkmagenta
ENSMUSG00000029135.11	Fosl2	103.792	0.630897	darkmagenta
ENSMUSG00000030214.8	Plbd1	103.7	0.630338	darkmagenta
ENSMUSG00000020475.4	Pgam2	103.667	0.630137	darkmagenta
ENSMUSG00000030474.10	Siglece	102.94	0.625718	darkmagenta
ENSMUSG00000084806.2	Gm15232	102.584	0.623557	darkmagenta
ENSMUSG00000017639.14	Rab11fip4	102.515	0.623137	darkmagenta
ENSMUSG00000017737.3	Mmp9	102.265	0.621615	darkmagenta
ENSMUSG00000026981.16	Il1rn	101.761	0.618551	darkmagenta
ENSMUSG00000031377.12	Bmx	100.805	0.612739	darkmagenta
ENSMUSG00000048534.8	Jaml	100.387	0.610197	darkmagenta
ENSMUSG00000009628.15	Tex15	100.131	0.608645	darkmagenta
ENSMUSG00000042759.13	Apobr	99.9373	0.607466	darkmagenta
ENSMUSG00000048142.10	Nat8l	99.5585	0.605163	darkmagenta
ENSMUSG00000029063.17	Nadk	99.0597	0.602132	darkmagenta
ENSMUSG00000104350.2	Gm38244	98.6889	0.599878	darkmagenta
ENSMUSG00000058099.17	Nfam1	98.5178	0.598838	darkmagenta
ENSMUSG00000024236.19	Svil	98.347	0.5978	darkmagenta
ENSMUSG00000049907.9	Rasl11b	98.1019	0.59631	darkmagenta
ENSMUSG00000029082.18	Bst1	97.9893	0.595626	darkmagenta
ENSMUSG00000004668.15	Abca13	97.9226	0.59522	darkmagenta
ENSMUSG00000054169.8	Ceacam10	97.8854	0.594994	darkmagenta
ENSMUSG00000046841.6	Ckap4	97.8475	0.594763	darkmagenta
ENSMUSG00000026180.9	Cxcr2	97.7877	0.5944	darkmagenta
ENSMUSG00000019866.16	Crybg1	97.7036	0.593889	darkmagenta
ENSMUSG00000058881.14	Zfp516	97.684	0.593769	darkmagenta
ENSMUSG00000069516.9	Lyz2	97.4631	0.592427	darkmagenta
ENSMUSG00000027695.17	Pld1	97.3997	0.592041	darkmagenta
ENSMUSG00000030427.18	Lilra6	97.0471	0.589898	darkmagenta
ENSMUSG00000033508.8	Asprv1	96.5852	0.58709	darkmagenta
ENSMUSG00000001506.11	Col1a1	95.627	0.581266	darkmagenta
ENSMUSG00000002963.18	Pnkp	95.5361	0.580714	darkmagenta
ENSMUSG00000025993.11	Slc40a1	95.5187	0.580608	darkmagenta
ENSMUSG00000074259.11	Gramd2	95.437	0.580111	darkmagenta
ENSMUSG00000036002.13	Fam214b	95.2809	0.579162	darkmagenta
ENSMUSG00000026113.18	Inpp4a	95.085	0.577971	darkmagenta
ENSMUSG00000015340.11	Cybb	94.6589	0.575381	darkmagenta
ENSMUSG00000035818.15	Plekhs1	94.6217	0.575155	darkmagenta
ENSMUSG00000021224.16	Numb	94.6092	0.57508	darkmagenta
ENSMUSG00000095788.7	Sirpb1a	94.5321	0.574611	darkmagenta
ENSMUSG00000115946.3	Mirt2	94.192	0.572544	darkmagenta
ENSMUSG00000073489.7	Ifi204	93.5853	0.568856	darkmagenta
ENSMUSG00000034786.18	Gpsm3	92.8388	0.564318	darkmagenta
ENSMUSG00000040260.9	Daam2	92.6491	0.563165	darkmagenta
ENSMUSG00000071757.11	Zhx2	92.5892	0.562801	darkmagenta
ENSMUSG00000028476.14	Reck	92.4435	0.561916	darkmagenta
ENSMUSG00000030708.15	Dnajb13	92.3674	0.561453	darkmagenta
ENSMUSG00000100147.3	1700047M11Rik	91.9475	0.558901	darkmagenta
ENSMUSG00000038058.15	Nod1	91.685	0.557305	darkmagenta
ENSMUSG00000003484.5	Cyp4f18	91.6371	0.557014	darkmagenta
ENSMUSG00000049092.12	Gpr137c	91.4819	0.55607	darkmagenta
ENSMUSG00000030109.16	Slc6a12	91.3291	0.555141	darkmagenta
ENSMUSG00000011305.12	Plin5	91.251	0.554667	darkmagenta
ENSMUSG00000043807.7	Ly6g5b	90.9974	0.553125	darkmagenta
ENSMUSG00000033192.6	Lpcat2	90.6773	0.551179	darkmagenta
ENSMUSG00000022512.4	Cldn1	89.5668	0.544429	darkmagenta
ENSMUSG00000030851.16	Ldhc	89.478	0.543889	darkmagenta
ENSMUSG00000045502.7	Hcar2	89.3238	0.542953	darkmagenta
ENSMUSG00000032691.15	Nlrp3	89.3161	0.542906	darkmagenta
ENSMUSG00000101585.7	1600010M07Rik	89.2282	0.542371	darkmagenta
ENSMUSG00000041308.7	Sntb2	88.9677	0.540788	darkmagenta
ENSMUSG00000048824.8	Gm568	88.7873	0.539691	darkmagenta
ENSMUSG00000020604.14	Arsg	88.1184	0.535625	darkmagenta
ENSMUSG00000026354.9	Lct	87.8617	0.534065	darkmagenta
ENSMUSG00000051682.16	Treml4	87.7503	0.533388	darkmagenta
ENSMUSG00000031441.16	Atp11a	87.6316	0.532666	darkmagenta
ENSMUSG00000109556.2	Gm38843	87.3122	0.530725	darkmagenta
ENSMUSG00000019990.16	Pde7b	86.9196	0.528339	darkmagenta
ENSMUSG00000024451.10	Arap3	86.6046	0.526424	darkmagenta
ENSMUSG00000079481.12	Nhsl2	86.2512	0.524276	darkmagenta
ENSMUSG00000046748.9	Tmem45a2	86.2296	0.524144	darkmagenta
ENSMUSG00000102155.2	Gm37468	85.7881	0.521461	darkmagenta
ENSMUSG00000030340.17	Scnn1a	85.278	0.51836	darkmagenta
ENSMUSG00000032561.16	Acpp	84.454	0.513351	darkmagenta
ENSMUSG00000039196.3	Orm1	84.4408	0.513271	darkmagenta
ENSMUSG00000085298.3	F730035M05Rik	84.3377	0.512644	darkmagenta
ENSMUSG00000026480.13	Ncf2	84.1523	0.511518	darkmagenta
ENSMUSG00000000204.17	Slfn4	83.8912	0.50993	darkmagenta
ENSMUSG00000059742.11	Kcnh7	83.5868	0.50808	darkmagenta
ENSMUSG00000040624.19	Plekhg1	83.5518	0.507867	darkmagenta
ENSMUSG00000053469.15	Tg	83.5503	0.507858	darkmagenta
ENSMUSG00000078816.11	Prkcg	83.5425	0.507811	darkmagenta
ENSMUSG00000051498.8	Tlr6	82.9535	0.504231	darkmagenta
ENSMUSG00000025314.17	Ptprj	82.0767	0.498901	darkmagenta
ENSMUSG00000024736.16	Tmem132a	81.6462	0.496284	darkmagenta
ENSMUSG00000036390.9	Gadd45a	81.1873	0.493495	darkmagenta
ENSMUSG00000028480.15	Glipr2	81.1047	0.492993	darkmagenta
ENSMUSG00000032496.8	Ltf	80.8877	0.491674	darkmagenta
ENSMUSG00000048721.3	Fndc9	80.8183	0.491252	darkmagenta
ENSMUSG00000073529.10	F830208F22Rik	80.2429	0.487754	darkmagenta
ENSMUSG00000025916.11	Ppp1r42	79.9251	0.485822	darkmagenta
ENSMUSG00000023913.18	Pla2g7	79.9205	0.485795	darkmagenta
ENSMUSG00000041132.12	N4bp2l1	78.9146	0.47968	darkmagenta
ENSMUSG00000040093.17	Bmf	78.7405	0.478622	darkmagenta
ENSMUSG00000037185.10	Krt80	78.5964	0.477746	darkmagenta
ENSMUSG00000048924.15	Ccdc125	78.415	0.476644	darkmagenta
ENSMUSG00000070354.14	Evi2	77.9076	0.473559	darkmagenta
ENSMUSG00000048232.13	Fbxo10	77.8571	0.473252	darkmagenta
ENSMUSG00000029314.15	Gpat3	77.6055	0.471723	darkmagenta
ENSMUSG00000108736.2	Gm45151	77.5624	0.471461	darkmagenta
ENSMUSG00000026970.17	Rbms1	77.2422	0.469515	darkmagenta
ENSMUSG00000024922.3	Ovol1	77.1348	0.468862	darkmagenta
ENSMUSG00000046207.15	Pik3r6	77.0931	0.468608	darkmagenta
ENSMUSG00000057219.12	Armc7	76.495	0.464973	darkmagenta
ENSMUSG00000056529.8	Ptafr	76.4829	0.464899	darkmagenta
ENSMUSG00000004665.11	Cnn2	75.7217	0.460272	darkmagenta
ENSMUSG00000048329.8	Mfsd6l	75.476	0.458779	darkmagenta
ENSMUSG00000020017.15	Hal	75.4379	0.458547	darkmagenta
ENSMUSG00000067613.7	Krt83	75.3354	0.457924	darkmagenta
ENSMUSG00000059089.5	Fcgr4	75.1037	0.456516	darkmagenta
ENSMUSG00000032501.10	Trib1	75.0832	0.456391	darkmagenta
ENSMUSG00000020474.12	Polm	74.8554	0.455007	darkmagenta
ENSMUSG00000030276.20	Ttll3	74.592	0.453406	darkmagenta
ENSMUSG00000066682.12	Pilrb2	74.543	0.453108	darkmagenta
ENSMUSG00000061540.4	Orm2	74.1309	0.450603	darkmagenta
ENSMUSG00000056091.13	St3gal5	74.0863	0.450332	darkmagenta
ENSMUSG00000113101.2	Gm33424	73.6075	0.447421	darkmagenta
ENSMUSG00000112023.2	Lilr4b	73.1421	0.444592	darkmagenta
ENSMUSG00000067297.6	Ifit1bl2	72.9667	0.443526	darkmagenta
ENSMUSG00000085184.10	4933439K11Rik	72.4049	0.440111	darkmagenta
ENSMUSG00000058163.15	Gm5431	72.012	0.437723	darkmagenta
ENSMUSG00000072596.5	Ear2	71.9899	0.437589	darkmagenta
ENSMUSG00000055148.8	Klf2	71.9758	0.437503	darkmagenta
ENSMUSG00000030148.16	Clec4a2	71.7829	0.436331	darkmagenta
ENSMUSG00000111685.2	Gm10686	70.9299	0.431145	darkmagenta
ENSMUSG00000047793.14	Sned1	70.8906	0.430906	darkmagenta
ENSMUSG00000016356.19	Col20a1	69.3195	0.421357	darkmagenta
ENSMUSG00000021125.7	Arg2	68.9028	0.418824	darkmagenta
ENSMUSG00000062488.10	Ifit3b	68.7959	0.418174	darkmagenta
ENSMUSG00000024401.15	Tnf	68.745	0.417865	darkmagenta
ENSMUSG00000051735.8	Rinl	68.1412	0.414194	darkmagenta
ENSMUSG00000057315.15	Arhgap24	67.6749	0.41136	darkmagenta
ENSMUSG00000032122.16	Slc37a2	67.5565	0.410641	darkmagenta
ENSMUSG00000045664.6	Cdc42ep2	67.3783	0.409557	darkmagenta
ENSMUSG00000013974.4	Mcemp1	65.7862	0.39988	darkmagenta
ENSMUSG00000039116.8	Adgrg6	65.7529	0.399677	darkmagenta
ENSMUSG00000030083.12	Abtb1	65.1673	0.396118	darkmagenta
ENSMUSG00000062593.18	Gm49339	64.5704	0.39249	darkmagenta
ENSMUSG00000067615.5	Krt81	64.5056	0.392096	darkmagenta
ENSMUSG00000019970.16	Sgk1	64.2722	0.390677	darkmagenta
ENSMUSG00000064246.11	Chil1	64.217	0.390341	darkmagenta
ENSMUSG00000109669.2	Gm45472	64.1221	0.389765	darkmagenta
ENSMUSG00000020401.7	Fam71b	63.7391	0.387437	darkmagenta
ENSMUSG00000040380.15	Cbln3	63.7164	0.387299	darkmagenta
ENSMUSG00000113010.2	Gm34084	63.5622	0.386361	darkmagenta
ENSMUSG00000027035.11	Cers6	63.4136	0.385458	darkmagenta
ENSMUSG00000026822.15	Lcn2	63.3589	0.385125	darkmagenta
ENSMUSG00000110062.2	B430319F04Rik	63.1775	0.384023	darkmagenta
ENSMUSG00000030314.17	Atg7	62.7655	0.381518	darkmagenta
ENSMUSG00000040809.11	Chil3	62.7058	0.381156	darkmagenta
ENSMUSG00000014077.14	Chp1	62.6762	0.380976	darkmagenta
ENSMUSG00000109036.2	2210406H18Rik	62.6722	0.380951	darkmagenta
ENSMUSG00000028681.12	Ptch2	62.5664	0.380308	darkmagenta
ENSMUSG00000044768.17	Macir	62.0286	0.377039	darkmagenta
ENSMUSG00000029417.10	Cxcl9	62.019	0.376981	darkmagenta
ENSMUSG00000074896.4	Ifit3	61.9954	0.376837	darkmagenta
ENSMUSG00000023473.14	Celsr3	61.7901	0.375589	darkmagenta
ENSMUSG00000021573.16	Tppp	61.493	0.373783	darkmagenta
ENSMUSG00000032420.9	Nt5e	61.2864	0.372527	darkmagenta
ENSMUSG00000044103.5	Il1f9	60.7758	0.369424	darkmagenta
ENSMUSG00000028228.6	Cpne3	60.5018	0.367759	darkmagenta
ENSMUSG00000039934.13	Gsap	60.2868	0.366452	darkmagenta
ENSMUSG00000032484.9	Ngp	60.1618	0.365692	darkmagenta
ENSMUSG00000069607.5	Cd300ld3	59.4781	0.361536	darkmagenta
ENSMUSG00000084918.2	Gm12708	59.4267	0.361224	darkmagenta
ENSMUSG00000012819.17	Cdh23	59.2488	0.360142	darkmagenta
ENSMUSG00000059657.6	Stfa2l1	58.8198	0.357534	darkmagenta
ENSMUSG00000097637.2	4933417D19Rik	58.2799	0.354253	darkmagenta
ENSMUSG00000114865.3	Gm29776	58.2453	0.354043	darkmagenta
ENSMUSG00000113634.2	Gm36756	58.0743	0.353003	darkmagenta
ENSMUSG00000112148.2	Lilrb4a	57.8834	0.351843	darkmagenta
ENSMUSG00000085693.2	Gm13371	57.8035	0.351357	darkmagenta
ENSMUSG00000020709.16	Adap2	57.5041	0.349537	darkmagenta
ENSMUSG00000074063.11	Osgin1	57.2776	0.34816	darkmagenta
ENSMUSG00000042265.14	Trem1	57.2083	0.347739	darkmagenta
ENSMUSG00000103174.2	Gm37168	57.0936	0.347042	darkmagenta
ENSMUSG00000066975.13	Cryba4	56.9992	0.346468	darkmagenta
ENSMUSG00000117818.2	Gm50105	56.6033	0.344062	darkmagenta
ENSMUSG00000018924.7	Alox15	56.4966	0.343413	darkmagenta
ENSMUSG00000050860.7	Phospho1	56.244	0.341878	darkmagenta
ENSMUSG00000056071.13	S100a9	55.7335	0.338775	darkmagenta
ENSMUSG00000066684.11	Pilrb1	55.6794	0.338446	darkmagenta
ENSMUSG00000009647.14	Mcu	55.0135	0.334398	darkmagenta
ENSMUSG00000035493.11	Tgfbi	54.8556	0.333438	darkmagenta
ENSMUSG00000025650.14	Col7a1	54.4354	0.330884	darkmagenta
ENSMUSG00000097705.2	Gm26740	54.0581	0.328591	darkmagenta
ENSMUSG00000052040.11	Klf13	53.9226	0.327767	darkmagenta
ENSMUSG00000059639.3	Clec4a4	53.8449	0.327295	darkmagenta
ENSMUSG00000058755.4	Osm	53.816	0.327119	darkmagenta
ENSMUSG00000044338.10	Aplnr	52.8916	0.3215	darkmagenta
ENSMUSG00000089722.3	Cd300ld5	52.326	0.318062	darkmagenta
ENSMUSG00000070780.12	Rbm47	52.2602	0.317662	darkmagenta
ENSMUSG00000029359.14	Tesc	52.1016	0.316698	darkmagenta
ENSMUSG00000074213.4	Gm10642	51.9863	0.315997	darkmagenta
ENSMUSG00000063779.7	Chil4	51.9194	0.315591	darkmagenta
ENSMUSG00000108596.2	Gm49368	51.7275	0.314424	darkmagenta
ENSMUSG00000107355.2	AI839979	51.6187	0.313763	darkmagenta
ENSMUSG00000046245.14	Pilra	51.5464	0.313323	darkmagenta
ENSMUSG00000046027.18	Stard5	50.8122	0.308861	darkmagenta
ENSMUSG00000005148.9	Klf5	50.5705	0.307391	darkmagenta
ENSMUSG00000028273.16	Pdlim5	50.4083	0.306405	darkmagenta
ENSMUSG00000008393.10	Carhsp1	49.7106	0.302164	darkmagenta
ENSMUSG00000059108.5	Ifitm6	49.5107	0.300949	darkmagenta
ENSMUSG00000106478.2	Gm36551	49.4068	0.300318	darkmagenta
ENSMUSG00000073982.12	Rhog	49.2247	0.299211	darkmagenta
ENSMUSG00000069609.8	Cd300ld4	48.6658	0.295814	darkmagenta
ENSMUSG00000007877.3	Tcap	48.3265	0.293751	darkmagenta
ENSMUSG00000008475.14	Arpc5	48.1217	0.292507	darkmagenta
ENSMUSG00000087644.2	Gm14703	48.0468	0.292051	darkmagenta
ENSMUSG00000056054.10	S100a8	47.8775	0.291022	darkmagenta
ENSMUSG00000045506.4	A930002H24Rik	47.5446	0.288998	darkmagenta
ENSMUSG00000090394.9	4930523C07Rik	47.5415	0.28898	darkmagenta
ENSMUSG00000022663.4	Atg3	47.1521	0.286613	darkmagenta
ENSMUSG00000090252.2	Gm16028	46.2321	0.28102	darkmagenta
ENSMUSG00000033213.17	AA467197	46.0314	0.279801	darkmagenta
ENSMUSG00000068587.11	Mgam	44.8606	0.272684	darkmagenta
ENSMUSG00000107994.2	D830050J10Rik	44.7688	0.272126	darkmagenta
ENSMUSG00000032041.16	Tirap	44.3746	0.26973	darkmagenta
ENSMUSG00000029923.5	Rab19	44.0781	0.267928	darkmagenta
ENSMUSG00000050786.9	Ccdc126	44.0762	0.267916	darkmagenta
ENSMUSG00000115869.2	Gm31814	44.03	0.267635	darkmagenta
ENSMUSG00000092268.2	Gm20540	43.2053	0.262622	darkmagenta
ENSMUSG00000061723.19	Tnnt3	43.0524	0.261693	darkmagenta
ENSMUSG00000032840.8	Spring1	42.773	0.259995	darkmagenta
ENSMUSG00000033174.18	Mgll	42.7105	0.259615	darkmagenta
ENSMUSG00000113136.2	Gm19951	42.5451	0.258609	darkmagenta
ENSMUSG00000085720.9	Gm7854	42.4065	0.257767	darkmagenta
ENSMUSG00000025804.6	Ccr1	42.0057	0.25533	darkmagenta
ENSMUSG00000030413.8	Pglyrp1	41.9873	0.255219	darkmagenta
ENSMUSG00000112336.2	Gm47766	41.9612	0.25506	darkmagenta
ENSMUSG00000106743.2	Gm42847	41.5347	0.252468	darkmagenta
ENSMUSG00000038633.6	Degs1	40.9924	0.249171	darkmagenta
ENSMUSG00000021281.16	Tnfaip2	40.5083	0.246228	darkmagenta
ENSMUSG00000116946.2	Gm41442	39.9186	0.242644	darkmagenta
ENSMUSG00000085148.2	Mir22hg	39.6019	0.240719	darkmagenta
ENSMUSG00000024659.16	Anxa1	39.4471	0.239778	darkmagenta
ENSMUSG00000046223.11	Plaur	38.8733	0.23629	darkmagenta
ENSMUSG00000020961.16	Ston2	38.7092	0.235293	darkmagenta
ENSMUSG00000111818.2	Gm17749	38.4578	0.233765	darkmagenta
ENSMUSG00000025283.16	Sat1	37.8403	0.230011	darkmagenta
ENSMUSG00000005824.8	Tnfsf14	37.526	0.228101	darkmagenta
ENSMUSG00000115026.2	Gm49041	36.7316	0.223272	darkmagenta
ENSMUSG00000027398.14	Il1b	36.2923	0.220602	darkmagenta
ENSMUSG00000027030.16	Stk39	36.1816	0.219929	darkmagenta
ENSMUSG00000043017.10	Ptgir	35.7018	0.217012	darkmagenta
ENSMUSG00000022220.15	Adcy4	35.1704	0.213782	darkmagenta
ENSMUSG00000112265.2	Gm34983	34.9551	0.212474	darkmagenta
ENSMUSG00000022639.15	Dubr	34.9448	0.212411	darkmagenta
ENSMUSG00000062825.16	Actg1	34.6667	0.21072	darkmagenta
ENSMUSG00000025701.13	Alox5	34.2648	0.208278	darkmagenta
ENSMUSG00000032359.15	Ctsh	33.5022	0.203642	darkmagenta
ENSMUSG00000026313.17	Hdac4	33.3777	0.202885	darkmagenta
ENSMUSG00000087200.2	Lrp8os3	32.827	0.199538	darkmagenta
ENSMUSG00000087435.2	Gm16323	32.58	0.198037	darkmagenta
ENSMUSG00000021765.10	Fst	31.438	0.191095	darkmagenta
ENSMUSG00000086481.2	Gm11707	30.9811	0.188318	darkmagenta
ENSMUSG00000103785.2	Gm35025	30.8139	0.187301	darkmagenta
ENSMUSG00000039208.16	Metrnl	30.7973	0.187201	darkmagenta
ENSMUSG00000051748.3	Wfdc21	30.7495	0.18691	darkmagenta
ENSMUSG00000117278.2	Gm36684	30.4558	0.185125	darkmagenta
ENSMUSG00000028278.15	Rragd	29.9362	0.181966	darkmagenta
ENSMUSG00000023809.11	Rps6ka2	29.795	0.181108	darkmagenta
ENSMUSG00000044708.6	Kcnj10	29.7799	0.181016	darkmagenta
ENSMUSG00000030549.7	Rhcg	29.7307	0.180717	darkmagenta
ENSMUSG00000027864.10	Ptgfrn	29.6655	0.180321	darkmagenta
ENSMUSG00000028583.15	Pdpn	29.5261	0.179474	darkmagenta
ENSMUSG00000000682.8	Cd52	29.4255	0.178862	darkmagenta
ENSMUSG00000112664.2	Gm48076	28.7635	0.174838	darkmagenta
ENSMUSG00000069515.7	Lyz1	28.4002	0.17263	darkmagenta
ENSMUSG00000026073.14	Il1r2	28.328	0.172191	darkmagenta
ENSMUSG00000045587.10	Lypd10	28.2538	0.17174	darkmagenta
ENSMUSG00000022901.14	Cd86	27.949	0.169887	darkmagenta
ENSMUSG00000022665.16	Ccdc80	27.7384	0.168607	darkmagenta
ENSMUSG00000030703.9	Gdpd3	27.4564	0.166893	darkmagenta
ENSMUSG00000030134.12	Rasgef1a	27.3927	0.166506	darkmagenta
ENSMUSG00000034652.13	Cd300a	27.3625	0.166322	darkmagenta
ENSMUSG00000025810.10	Nrp1	27.1704	0.165155	darkmagenta
ENSMUSG00000053338.10	Tarm1	27.1693	0.165148	darkmagenta
ENSMUSG00000116380.2	Gm39556	26.5998	0.161686	darkmagenta
ENSMUSG00000005413.9	Hmox1	26.062	0.158417	darkmagenta
ENSMUSG00000022658.11	Tagln3	25.6413	0.15586	darkmagenta
ENSMUSG00000078783.2	Gm9733	25.4055	0.154427	darkmagenta
ENSMUSG00000096719.2	Mrgpra2b	25.1036	0.152592	darkmagenta
ENSMUSG00000015665.9	Awat1	25.0455	0.152238	darkmagenta
ENSMUSG00000095029.2	Gm36079	23.9157	0.145371	darkmagenta
ENSMUSG00000114608.2	Gm36161	23.6438	0.143718	darkmagenta
ENSMUSG00000093973.2	Mrgpra2a	23.3161	0.141727	darkmagenta
ENSMUSG00000070891.3	Gm12689	22.9357	0.139414	darkmagenta
ENSMUSG00000095609.3	Gm21188	22.3268	0.135713	darkmagenta
ENSMUSG00000086742.9	Gm16201	21.4665	0.130484	darkmagenta
ENSMUSG00000050549.9	Fam241a	20.1654	0.122575	darkmagenta
ENSMUSG00000006462.7	A530013C23Rik	19.1519	0.116415	darkmagenta
ENSMUSG00000108015.4	Gm32591	18.9949	0.11546	darkmagenta
ENSMUSG00000063522.6	Ly6m	18.134	0.110227	darkmagenta
ENSMUSG00000028016.10	Ints12	17.7644	0.107981	darkmagenta
ENSMUSG00000024953.18	Prdx5	17.702	0.107601	darkmagenta
ENSMUSG00000001604.15	Tcea3	17.4042	0.105791	darkmagenta
ENSMUSG00000024778.14	Fas	17.376	0.10562	darkmagenta
ENSMUSG00000002500.16	Rpl3l	17.2267	0.104712	darkmagenta
ENSMUSG00000073795.12	Spef1l	16.7714	0.101944	darkmagenta
ENSMUSG00000024856.11	Cdk2ap2	15.7829	0.0959362	darkmagenta
ENSMUSG00000110433.2	Gm45820	15.3335	0.093204	darkmagenta
ENSMUSG00000045378.6	Pxt1	15.2473	0.0926804	darkmagenta
ENSMUSG00000097589.10	Dleu2	15.1995	0.0923897	darkmagenta
ENSMUSG00000090175.2	Ugt1a9	14.9504	0.0908757	darkmagenta
ENSMUSG00000087289.3	4933424M12Rik	14.8644	0.0903529	darkmagenta
ENSMUSG00000022126.7	Acod1	14.1477	0.0859966	darkmagenta
ENSMUSG00000002458.14	Rgs19	14.046	0.085378	darkmagenta
ENSMUSG00000105264.2	Gm42716	13.8552	0.0842185	darkmagenta
ENSMUSG00000072620.4	Slfn2	12.9129	0.078491	darkmagenta
ENSMUSG00000109807.2	Gm45244	12.5721	0.0764193	darkmagenta
ENSMUSG00000046337.18	Fam178b	12.35	0.075069	darkmagenta
ENSMUSG00000022540.17	Rogdi	12.2559	0.0744969	darkmagenta
ENSMUSG00000035372.3	1810055G02Rik	12.2439	0.074424	darkmagenta
ENSMUSG00000032773.10	Chrm1	12.1033	0.0735694	darkmagenta
ENSMUSG00000003206.8	Ebi3	12.0417	0.0731953	darkmagenta
ENSMUSG00000075184.4	F930017D23Rik	11.5475	0.0701914	darkmagenta
ENSMUSG00000033220.8	Rac2	10.3807	0.0630988	darkmagenta
ENSMUSG00000092412.2	Gm20507	9.98513	0.0606944	darkmagenta
ENSMUSG00000027514.15	Zbp1	9.57208	0.0581836	darkmagenta
ENSMUSG00000074805.6	Il1bos	8.71548	0.0529768	darkmagenta
ENSMUSG00000034855.14	Cxcl10	8.71503	0.0529741	darkmagenta
ENSMUSG00000054582.5	Pabpc1l	8.41057	0.0511234	darkmagenta
ENSMUSG00000114284.2	9630015K15Rik	7.83484	0.0476239	darkmagenta
ENSMUSG00000021094.11	Dhrs7	7.78297	0.0473086	darkmagenta
ENSMUSG00000032508.9	Myd88	7.707	0.0468468	darkmagenta
ENSMUSG00000086849.2	Gm13840	7.62221	0.0463314	darkmagenta
ENSMUSG00000030142.11	Clec4e	7.27437	0.0442171	darkmagenta
ENSMUSG00000086494.2	2210417A02Rik	6.82445	0.0414822	darkmagenta
ENSMUSG00000103016.2	Gm37506	6.80432	0.0413599	darkmagenta
ENSMUSG00000021591.9	Glrx	6.75901	0.0410845	darkmagenta
ENSMUSG00000056399.3	Prss34	6.6419	0.0403726	darkmagenta
ENSMUSG00000001025.9	S100a6	6.39193	0.0388532	darkmagenta
ENSMUSG00000112895.2	Gm47567	5.92789	0.0360325	darkmagenta
ENSMUSG00000052477.16	C130026I21Rik	5.66834	0.0344549	darkmagenta
ENSMUSG00000022500.16	Litaf	5.58138	0.0339263	darkmagenta
ENSMUSG00000006699.18	Cdc42	5.38231	0.0327162	darkmagenta
ENSMUSG00000085126.2	Gm12589	4.84081	0.0294248	darkmagenta
ENSMUSG00000102158.2	Gm34342	3.85397	0.0234262	darkmagenta
ENSMUSG00000030769.16	Slc5a11	3.57302	0.0217185	darkmagenta
ENSMUSG00000073412.7	Lst1	3.44337	0.0209304	darkmagenta
ENSMUSG00000042501.13	Cpa6	3.19232	0.0194044	darkmagenta
ENSMUSG00000087187.2	Gm13431	3.14701	0.019129	darkmagenta
ENSMUSG00000112843.2	Gm46224	2.88273	0.0175226	darkmagenta
ENSMUSG00000031146.7	Plp2	2.52603	0.0153544	darkmagenta
ENSMUSG00000027900.16	Dram2	2.4077	0.0146352	darkmagenta
ENSMUSG00000110697.2	Gm31718	2.34017	0.0142246	darkmagenta
ENSMUSG00000050737.14	Ptges	2.07296	0.0126004	darkmagenta
ENSMUSG00000022487.15	Gtsf1	2.03224	0.0123529	darkmagenta
ENSMUSG00000020644.10	Id2	1.96324	0.0119335	darkmagenta
ENSMUSG00000029821.16	Gsdme	1.90747	0.0115945	darkmagenta
ENSMUSG00000084960.2	B430010I23Rik	1.84577	0.0112195	darkmagenta
ENSMUSG00000039195.5	1110008P14Rik	1.8122	0.0110154	darkmagenta
ENSMUSG00000028100.12	Nudt17	1.66691	0.0101323	darkmagenta
ENSMUSG00000021886.8	Gpr65	1.13052	0.00687184	darkmagenta
ENSMUSG00000085471.2	4933423P22Rik	0.886657	0.00538952	darkmagenta
ENSMUSG00000025092.8	Hspa12a	0.738622	0.00448969	darkmagenta
ENSMUSG00000087331.9	1810021B22Rik	0.423774	0.0025759	darkmagenta

## Sheet: Supp. table S6
Supplementary table S6. Genes influenced in Gdal1 knockdown CSH3 cells with differentiation blockage
gene id	gene name	baseMean	log2FoldChange	lfcSE	stat	pvalue	padj
ENSMUSG00000059108	Ifitm6	13720.5	0.884976	0.143257	6.17754	6.5107e-10	4.50468e-07
ENSMUSG00000052423	B4galt3	5561.16	0.452788	0.149987	3.01884	0.00253746	0.0900328
ENSMUSG00000004791	Pgf	188.319	1.84204	0.466466	3.94893	7.8501e-05	0.00757869
ENSMUSG00000032578	Cish	24896	0.571713	0.147483	3.87648	0.000105981	0.00936087
ENSMUSG00000053877	Srcap	4897.21	0.465731	0.151414	3.07587	0.00209889	0.0782624
ENSMUSG00000034957	Cebpa	10467.4	-0.701461	0.146655	-4.78308	1.72633e-06	0.000377188
ENSMUSG00000017765	Slc12a4	440.031	-1.00879	0.288742	-3.49375	0.000476285	0.0273348
ENSMUSG00000029287	Tgfbr3	783.251	-1.10525	0.234512	-4.71299	2.44113e-06	0.00049839
ENSMUSG00000030406	Gipr	109.604	-1.94298	0.575201	-3.37792	0.000730376	0.037127
ENSMUSG00000027087	Itgav	8202.47	0.620376	0.153161	4.05048	5.11119e-05	0.00563316
ENSMUSG00000038456	Dennd2a	1179.08	-0.994912	0.231275	-4.30185	1.69375e-05	0.00252971
ENSMUSG00000021477	Ctsl	8434.47	-0.663692	0.162742	-4.07818	4.53902e-05	0.00513899
ENSMUSG00000011256	Adam19	314.667	1.11509	0.372087	2.99686	0.00272776	0.094104
ENSMUSG00000021756	Il6st	97.6119	-1.92396	0.588063	-3.27169	0.00106908	0.047966
ENSMUSG00000034220	Gpc1	3984.58	0.643423	0.187914	3.42403	0.000616992	0.0328377
ENSMUSG00000021939	Ctsb	20281.8	-0.475053	0.146604	-3.24039	0.00119367	0.0520893
ENSMUSG00000021242	Npc2	8319.48	-0.459715	0.144394	-3.18375	0.0014538	0.0591279
ENSMUSG00000062604	Srpk2	9071.16	0.460182	0.15343	2.99929	0.00270607	0.093615
ENSMUSG00000102418	Sh2d1b1	1216.33	-1.062	0.217188	-4.88977	1.00954e-06	0.000241786
ENSMUSG00000029998	Pcyox1	3912.63	-0.520943	0.157903	-3.29914	0.000969827	0.0452368
ENSMUSG00000044037	Als2cl	572.257	-1.07736	0.285661	-3.77148	0.000162283	0.0129466
ENSMUSG00000030589	Rasgrp4	19492.5	0.579048	0.181919	3.18301	0.00145755	0.0591279
ENSMUSG00000003153	Slc2a3	42120.6	0.534116	0.141502	3.77461	0.00016026	0.0128766
ENSMUSG00000040640	Erc2	1054.65	0.901241	0.22931	3.93024	8.48628e-05	0.00800668
ENSMUSG00000032715	Trib3	889.257	0.792547	0.215133	3.68399	0.000229611	0.0164344
ENSMUSG00000056124	B4galt6	2876.88	-1.12794	0.163283	-6.9079	4.9189e-12	5.56909e-09
ENSMUSG00000029716	Tfr2	1054.98	-0.926131	0.218825	-4.23229	2.31325e-05	0.0030648
ENSMUSG00000003283	Hck	5650.54	-0.599836	0.19584	-3.06288	0.00219219	0.0802984
ENSMUSG00000097108	Gm26581	1933.71	0.864451	0.177358	4.87404	1.09338e-06	0.000256924
ENSMUSG00000048612	Myof	354.598	-1.16272	0.307913	-3.77613	0.000159287	0.0128766
ENSMUSG00000037126	Psd	1319.47	0.789893	0.228663	3.45441	0.000551507	0.0301542
ENSMUSG00000015340	Cybb	50213.5	-0.494249	0.135999	-3.63421	0.000278831	0.0183733
ENSMUSG00000023845	Lnpep	17527.2	0.426492	0.140865	3.02766	0.00246457	0.0882006
ENSMUSG00000026980	Ly75	2953.26	-0.821631	0.17629	-4.66069	3.15154e-06	0.00061327
ENSMUSG00000038970	Lmtk2	4837.17	0.741559	0.157158	4.71855	2.37534e-06	0.000493042
ENSMUSG00000021125	Arg2	3379.95	0.556827	0.171984	3.23767	0.0012051	0.0520893
ENSMUSG00000017760	Ctsa	10888.4	-0.793548	0.144006	-5.51052	3.57785e-08	1.65032e-05
ENSMUSG00000079444	Gm21981	2560.24	-0.941581	0.177703	-5.29863	1.16678e-07	4.40335e-05
ENSMUSG00000094870	Zfp131	3742.22	0.525982	0.172898	3.04215	0.00234893	0.0847929
ENSMUSG00000055407	Map6	1085.24	0.94906	0.203773	4.65744	3.20159e-06	0.000613425
ENSMUSG00000035934	Pknox2	861.24	-0.788264	0.217791	-3.61936	0.000295338	0.0190577
ENSMUSG00000023349	Clec4n	5746.3	-1.05615	0.149018	-7.08742	1.36631e-12	1.89067e-09
ENSMUSG00000032688	Malt1	3148.8	0.521054	0.166135	3.13633	0.00171078	0.0674242
ENSMUSG00000035441	Myo1d	2040.5	0.657566	0.178199	3.69007	0.000224193	0.0162332
ENSMUSG00000111752	Gm38575	452.259	0.84807	0.272331	3.11411	0.00184499	0.0709182
ENSMUSG00000042770	Hebp1	1778.64	-0.712743	0.179504	-3.97063	7.1683e-05	0.00706245
ENSMUSG00000031605	Klhl2	1886.38	0.682053	0.179829	3.79279	0.000148966	0.0124512
ENSMUSG00000040466	Blvrb	2484.11	-0.514018	0.171754	-2.99276	0.00276465	0.0948513
ENSMUSG00000070392	Gm20634	1114.54	1.61998	0.253349	6.39425	1.61332e-10	1.43516e-07
ENSMUSG00000041324	Inhba	15097.5	0.673751	0.142383	4.73196	2.2236e-06	0.000471946
ENSMUSG00000117789	Gm50388	2188.87	1.75003	0.203915	8.58211	9.31458e-18	2.90009e-14
ENSMUSG00000053338	Tarm1	656.677	1.3614	0.295982	4.59961	4.2329e-06	0.000765585
ENSMUSG00000020717	Pecam1	681.725	-0.909603	0.234132	-3.88499	0.000102333	0.00929868
ENSMUSG00000038212	Mfsd14b	14284.7	0.497852	0.143256	3.47525	0.000510377	0.0285482
ENSMUSG00000021262	Evl	1308.93	-0.928752	0.231008	-4.02043	5.80931e-05	0.00604425
ENSMUSG00000063157	Csn2	117.58	-2.0701	0.510004	-4.05899	4.92846e-05	0.00548027
ENSMUSG00000046223	Plaur	17786.3	0.517701	0.15932	3.24944	0.00115631	0.0512479
ENSMUSG00000029752	Asns	5358.39	0.616356	0.18301	3.36788	0.000757486	0.0380392
ENSMUSG00000028378	Ptgr1	2999.96	-0.593392	0.164927	-3.59791	0.000320785	0.0200756
ENSMUSG00000033985	Tesk2	1632.61	0.566322	0.182767	3.09861	0.00194433	0.0738253
ENSMUSG00000019850	Tnfaip3	2776.05	0.828137	0.164251	5.0419	4.60939e-07	0.000119594
ENSMUSG00000067613	Krt83	984.045	0.884838	0.217584	4.06665	4.76933e-05	0.0053511
ENSMUSG00000062345	Serpinb2	21644.2	0.683028	0.141212	4.8369	1.31881e-06	0.000293293
ENSMUSG00000004207	Psap	71564.9	-0.741554	0.145447	-5.09844	3.42466e-07	9.91876e-05
ENSMUSG00000029401	Rilpl2	7492.41	-0.514032	0.170894	-3.0079	0.00263058	0.0922025
ENSMUSG00000022263	Trio	9390.94	0.601961	0.160518	3.75011	0.000176754	0.0137581
ENSMUSG00000051615	Rap2a	1586.45	0.659674	0.196885	3.35055	0.000806503	0.0397003
ENSMUSG00000044162	Tnip3	214.12	-1.38735	0.374561	-3.70393	0.000212285	0.0156437
ENSMUSG00000101970	Chaserr	3264.34	0.493144	0.160581	3.07099	0.00213351	0.0790797
ENSMUSG00000041515	Irf8	165.907	-2.37782	0.459343	-5.17656	2.26018e-07	7.03707e-05
ENSMUSG00000070337	Gpr179	926.347	-1.04863	0.226406	-4.63163	3.62794e-06	0.000674364
ENSMUSG00000029322	Plac8	7093.06	-0.53122	0.146828	-3.61797	0.000296918	0.0190609
ENSMUSG00000033880	Lgals3bp	708.663	-1.17643	0.292845	-4.01723	5.8885e-05	0.00606078
ENSMUSG00000038352	Arl5c	387.897	-1.89562	0.320253	-5.91913	3.23657e-09	1.67951e-06
ENSMUSG00000029822	Osbpl3	357.594	-0.919569	0.302526	-3.03963	0.00236867	0.0852583
ENSMUSG00000052331	Ankrd44	10220.5	0.46777	0.148638	3.14704	0.00164935	0.0652094
ENSMUSG00000004952	Rasa4	227.122	-2.0369	0.467424	-4.3577	1.31434e-05	0.00207199
ENSMUSG00000068587	Mgam	1146.58	0.920933	0.218166	4.22125	2.4295e-05	0.00318495
ENSMUSG00000018001	Cyth3	104.064	-1.81671	0.521526	-3.48345	0.000494986	0.0282482
ENSMUSG00000031633	Slc25a4	2125.29	-0.573551	0.174539	-3.28609	0.00101589	0.0463438
ENSMUSG00000078485	Plekhn1	4585.51	0.587347	0.152415	3.85361	0.000116391	0.0100662
ENSMUSG00000026180	Cxcr2	11183.7	0.455527	0.143491	3.1746	0.00150041	0.0603796
ENSMUSG00000080268	Brms1	1391.29	-2.72062	0.213935	-12.717	4.75709e-37	5.92448e-33
ENSMUSG00000030123	Plxnd1	10113.6	-0.618391	0.144328	-4.28461	1.83059e-05	0.00268214
ENSMUSG00000098950	Gm28036	3006.72	-0.523281	0.161847	-3.23319	0.00122416	0.0523909
ENSMUSG00000040314	Ctsg	7928.47	-0.563325	0.144585	-3.89615	9.77338e-05	0.00897722
ENSMUSG00000023992	Trem2	278.735	-1.31409	0.430912	-3.04955	0.00229185	0.0834581
ENSMUSG00000022978	Mis18a	2556.41	0.506148	0.166349	3.04268	0.0023448	0.0847929
ENSMUSG00000117916	9630028I04Rik	120.644	-1.82266	0.613621	-2.97035	0.00297465	0.0998554
ENSMUSG00000054675	Tmem119	3350.55	0.606494	0.183289	3.30895	0.000936459	0.0445429
ENSMUSG00000044345	Marveld1	434.723	-0.883513	0.275433	-3.20772	0.0013379	0.0553562
ENSMUSG00000098188	Sowahc	604.866	-1.27882	0.2449	-5.22182	1.7717e-07	5.96344e-05
ENSMUSG00000001627	Ifrd1	2138.68	0.60128	0.175867	3.41895	0.000628626	0.0333145
ENSMUSG00000064267	Hvcn1	4488.24	0.678158	0.161031	4.21136	2.53839e-05	0.00327566
ENSMUSG00000041571	Selenow	1019.01	-0.7309	0.207913	-3.51541	0.000439077	0.0259159
ENSMUSG00000041849	Card6	1187.25	0.74398	0.201313	3.69564	0.000219336	0.0159743
ENSMUSG00000086296	D030055H07Rik	123.874	1.51191	0.475408	3.18024	0.00147152	0.059501
ENSMUSG00000001768	Rin2	684.358	-0.816581	0.256541	-3.18305	0.00145734	0.0591279
ENSMUSG00000026672	Optn	3278.17	0.570038	0.164618	3.46279	0.0005346	0.0294598
ENSMUSG00000042745	Id1	6726.53	0.502597	0.162156	3.09946	0.00193873	0.0738253
ENSMUSG00000039109	F13a1	156.595	-3.59125	0.485086	-7.40332	1.32819e-13	2.06767e-10
ENSMUSG00000020766	Galk1	3818.97	-0.5537	0.159288	-3.47609	0.000508782	0.0285482
ENSMUSG00000027962	Vcam1	1561.54	-1.00552	0.235475	-4.27019	1.95311e-05	0.00279586
ENSMUSG00000074794	Arrdc3	1391.26	0.647091	0.189523	3.41431	0.000639436	0.0337438
ENSMUSG00000060703	Cd302	439.558	-1.53248	0.335393	-4.56922	4.89546e-06	0.000870971
ENSMUSG00000034570	Inpp5j	4771.57	0.587922	0.160764	3.65705	0.000255132	0.0175195
ENSMUSG00000070873	Lilra5	104.615	-2.61949	0.587759	-4.45675	8.32113e-06	0.00143932
ENSMUSG00000043807	Ly6g5b	472.921	1.17561	0.28122	4.1804	2.90992e-05	0.00362401
ENSMUSG00000056476	Med12l	104.155	1.59738	0.520346	3.06984	0.0021417	0.0791476
ENSMUSG00000030717	Nupr1	1035.77	0.800075	0.21883	3.65616	0.000256026	0.0175195
ENSMUSG00000024248	Cox7a2l	6732.84	-0.454151	0.148103	-3.06646	0.0021661	0.0798124
ENSMUSG00000020029	Nudt4	9495.77	0.520536	0.142716	3.64735	0.000264961	0.017741
ENSMUSG00000044199	S1pr4	7705.93	0.498982	0.145572	3.42774	0.000608637	0.0326723
ENSMUSG00000024401	Tnf	3009.05	0.62786	0.170361	3.68547	0.00022828	0.0164335
ENSMUSG00000032359	Ctsh	413.236	-1.95575	0.312993	-6.24857	4.1424e-10	3.03468e-07
ENSMUSG00000031844	Hsd17b2	309.598	1.28354	0.336896	3.8099	0.000139026	0.0117784
ENSMUSG00000031613	Hpgd	541.099	-2.06009	0.295562	-6.9701	3.16725e-12	3.94449e-09
ENSMUSG00000024696	Lpxn	476.663	-1.04485	0.316982	-3.29625	0.000979864	0.0455344
ENSMUSG00000049625	Tifab	12107	-0.888074	0.182592	-4.86371	1.15206e-06	0.000265698
ENSMUSG00000038037	Socs1	4938.69	0.630437	0.158686	3.97285	7.10185e-05	0.00706245
ENSMUSG00000079594	Cstdc6	72221	0.476506	0.152584	3.1229	0.00179077	0.0692617
ENSMUSG00000044468	Tent5c	954.962	0.841639	0.235336	3.57632	0.00034846	0.0213779
ENSMUSG00000029915	Clec5a	8736.83	0.661936	0.150909	4.38634	1.15276e-05	0.00186448
ENSMUSG00000026986	Hnmt	955.721	-0.829524	0.210541	-3.93996	8.14944e-05	0.0078046
ENSMUSG00000056708	Ier5	7237.31	0.614316	0.158655	3.87201	0.00010794	0.00943176
ENSMUSG00000036944	Tmem71	1697.75	0.562496	0.187815	2.99494	0.00274495	0.0944353
ENSMUSG00000023942	Slc29a1	1415.02	-0.711121	0.188692	-3.76869	0.000164104	0.0129466
ENSMUSG00000028965	Tnfrsf9	1775.71	-1.17451	0.179237	-6.55285	5.6451e-11	5.85868e-08
ENSMUSG00000074643	Cpne1	5072.36	0.567779	0.15558	3.64943	0.000262821	0.0176928
ENSMUSG00000003617	Cp	1413.98	-2.7403	0.763753	-3.58794	0.000333303	0.0207548
ENSMUSG00000029249	Rest	4449.33	0.504593	0.156898	3.21605	0.00129967	0.0546404
ENSMUSG00000078486	Perm1	857.157	1.12458	0.218451	5.14795	2.63352e-07	7.99946e-05
ENSMUSG00000028191	Bcl10	5971.29	0.468306	0.15674	2.98779	0.00281005	0.0956184
ENSMUSG00000018774	Cd68	2862.71	-0.693922	0.163391	-4.247	2.16649e-05	0.00296499
ENSMUSG00000033147	Slc22a15	4779.11	0.532434	0.161037	3.30628	0.000945429	0.0445429
ENSMUSG00000027997	Casp6	6171.58	0.503815	0.158785	3.17293	0.00150908	0.0604311
ENSMUSG00000010025	Aldh3a2	7308.72	0.50062	0.155331	3.22292	0.00126891	0.0537517
ENSMUSG00000032572	Col6a4	1374.09	1.03263	0.218275	4.73085	2.23581e-06	0.000471946
ENSMUSG00000056529	Ptafr	9807.04	0.556868	0.172103	3.23567	0.00121358	0.0521172
ENSMUSG00000026223	Itm2c	2107.16	-0.565828	0.18921	-2.99047	0.00278548	0.095042
ENSMUSG00000027737	Slc7a11	9534.32	0.567877	0.146272	3.88234	0.000103456	0.00929868
ENSMUSG00000032000	Birc3	9706.62	0.536473	0.144224	3.71971	0.00019945	0.0148338
ENSMUSG00000103436	Gm36995	391.637	-1.03765	0.288104	-3.60165	0.000316202	0.0198888
ENSMUSG00000017390	Aldoc	5238.53	-0.52049	0.151993	-3.42443	0.000616099	0.0328377
ENSMUSG00000013236	Ptprs	4407.1	-1.1298	0.185829	-6.0798	1.20333e-09	7.51537e-07
ENSMUSG00000045664	Cdc42ep2	3463.76	0.689711	0.167216	4.12466	3.71284e-05	0.00444612
ENSMUSG00000032515	Csrnp1	1415.09	0.619632	0.194068	3.19285	0.00140874	0.0578831
ENSMUSG00000021785	Ngly1	2376.41	0.598741	0.18204	3.28906	0.00100523	0.0463438
ENSMUSG00000071068	Treml2	16723.1	0.563512	0.174004	3.2385	0.00120162	0.0520893
ENSMUSG00000103845	Gm19026	70.7071	-2.96698	0.912958	-3.24986	0.00115463	0.0512479
ENSMUSG00000062157	Ifnlr1	1755.28	0.898828	0.203957	4.40696	1.04834e-05	0.00176432
ENSMUSG00000033720	Sfxn5	1671.61	0.886364	0.228484	3.87932	0.000104749	0.00931816
ENSMUSG00000030830	Itgal	15953.6	0.487172	0.139075	3.50294	0.00046016	0.026655
ENSMUSG00000029718	Pcolce	1227.15	0.732641	0.195723	3.74325	0.000181657	0.0139652
ENSMUSG00000039787	Cercam	504.429	-1.05263	0.261858	-4.01983	5.82391e-05	0.00604425
ENSMUSG00000029553	Tfec	3994.33	-0.514149	0.17315	-2.96938	0.00298404	0.0999012
ENSMUSG00000003746	Man1a	922.112	-0.70836	0.218174	-3.24677	0.00116724	0.0513775
ENSMUSG00000020205	Phlda1	2397.11	0.596367	0.177828	3.35363	0.000797603	0.0395751
ENSMUSG00000001156	Mxd1	76560.3	0.693006	0.142666	4.85755	1.18844e-06	0.000269107
ENSMUSG00000046841	Ckap4	20126.9	0.473538	0.13945	3.39575	0.000684396	0.0355145
ENSMUSG00000026220	Slc16a14	353.394	1.17365	0.300825	3.90145	9.56194e-05	0.0088869
ENSMUSG00000020732	Rab37	1044.53	0.910015	0.22207	4.09788	4.16952e-05	0.00476397
ENSMUSG00000002578	Ikzf4	672.734	1.35966	0.26922	5.05036	4.4097e-07	0.000116848
ENSMUSG00000047222	Rnase2a	347.203	-1.36594	0.420909	-3.24522	0.0011736	0.0514646
ENSMUSG00000006529	Itih1	530.444	0.816294	0.26156	3.12086	0.00180322	0.0695272
ENSMUSG00000030365	Clec2i	2279.93	-0.615079	0.173271	-3.5498	0.000385519	0.0231945
ENSMUSG00000024899	Papss2	188.067	-1.65917	0.398415	-4.16442	3.12151e-05	0.00384904
ENSMUSG00000052160	Pld4	1732.3	-1.1364	0.193981	-5.85828	4.67686e-09	2.32983e-06
ENSMUSG00000038807	Rap1gap2	11370.7	0.460863	0.144284	3.19413	0.00140254	0.0578384
ENSMUSG00000027068	Dhrs9	559.479	1.42839	0.281972	5.06572	4.06854e-07	0.000112599
ENSMUSG00000037820	Tgm2	34347.5	-0.858256	0.168653	-5.0889	3.60156e-07	0.00010194
ENSMUSG00000048126	Col6a3	153.606	-2.89438	0.476352	-6.07614	1.23111e-09	7.51537e-07
ENSMUSG00000031995	St14	4587.26	0.651976	0.152882	4.26456	2.00299e-05	0.0028059
ENSMUSG00000030142	Clec4e	8871.8	0.761346	0.179534	4.24068	2.22841e-05	0.00301659
ENSMUSG00000095687	Rnaset2a	10632.6	-0.541147	0.160967	-3.36185	0.000774215	0.0387232
ENSMUSG00000001288	Rarg	1386.09	0.812454	0.218421	3.71968	0.000199476	0.0148338
ENSMUSG00000025591	Tma16	5005.58	0.804474	0.213113	3.77488	0.000160085	0.0128766
ENSMUSG00000064246	Chil1	14288	0.658145	0.156407	4.2079	2.57761e-05	0.00327566
ENSMUSG00000078122	F630028O10Rik	32905.3	0.423934	0.142116	2.98302	0.00285417	0.0968552
ENSMUSG00000056602	Fry	3136.74	0.576053	0.175633	3.27988	0.00103853	0.0470321
ENSMUSG00000041481	Serpina3g	291.644	-1.60382	0.348719	-4.59918	4.24164e-06	0.000765585
ENSMUSG00000024843	Chka	4004.78	0.46545	0.156414	2.97576	0.00292261	0.0986401
ENSMUSG00000061887	Ssbp3	3865.04	0.550316	0.156373	3.51926	0.000432756	0.0256645
ENSMUSG00000000915	Hip1r	11009.1	0.444486	0.143602	3.09526	0.00196642	0.0743681
ENSMUSG00000018340	Anxa6	5519.83	0.484665	0.150281	3.22505	0.00125952	0.053536
ENSMUSG00000003849	Nqo1	1071.34	1.06541	0.203818	5.22725	1.72047e-07	5.95189e-05
ENSMUSG00000027330	Cdc25b	8758.42	0.446791	0.143714	3.10889	0.00187791	0.0717406
ENSMUSG00000035042	Ccl5	485.101	-2.89695	0.901728	-3.21266	0.00131512	0.0547774
ENSMUSG00000042599	Kdm7a	10652.1	0.745708	0.143913	5.18167	2.19904e-07	7.02226e-05
ENSMUSG00000032220	Myo1e	646.058	-0.886507	0.261478	-3.39037	0.000697981	0.0360691
ENSMUSG00000068874	Selenbp1	4564.75	-0.555893	0.185202	-3.00156	0.00268603	0.0932873
ENSMUSG00000029638	Glcci1	928.648	0.856897	0.21587	3.96951	7.20195e-05	0.00706245
ENSMUSG00000041439	Mfsd6	3908.07	0.837649	0.156783	5.34273	9.15563e-08	3.56326e-05
ENSMUSG00000021990	Spata13	15598.3	0.91141	0.14569	6.25582	3.95438e-10	3.03468e-07
ENSMUSG00000021133	Susd6	13617.6	0.457564	0.145262	3.14992	0.00163316	0.0647749
ENSMUSG00000039747	Orai2	10577.4	0.769352	0.178588	4.30797	1.64758e-05	0.00250231
ENSMUSG00000024621	Csf1r	3775.57	-1.02402	0.187759	-5.45392	4.92715e-08	2.11596e-05
ENSMUSG00000049608	Gpr55	5507.93	0.646087	0.178063	3.62842	0.000285157	0.0186913
ENSMUSG00000034998	Foxn2	4642.79	0.516181	0.155333	3.32306	0.000890369	0.0428373
ENSMUSG00000063450	Syne2	13319.2	0.482572	0.140492	3.43486	0.000592851	0.0321016
ENSMUSG00000111514	E230014E18Rik	1050	1.12885	0.268251	4.2082	2.57413e-05	0.00327566
ENSMUSG00000025969	Nrp2	355.456	-1.26406	0.307998	-4.10413	4.05836e-05	0.00472363
ENSMUSG00000052837	Junb	10337.9	0.545778	0.147585	3.69806	0.000217257	0.015916
ENSMUSG00000030088	Aldh1l1	635.261	-0.87939	0.240173	-3.66149	0.000250751	0.0173492
ENSMUSG00000097855	A930007I19Rik	1159.59	-0.71652	0.198876	-3.60284	0.000314758	0.0198888
ENSMUSG00000040751	Lat2	1073.72	-0.820359	0.203983	-4.02171	5.77768e-05	0.00604425
ENSMUSG00000028341	Nr4a3	134.436	2.16818	0.659551	3.28736	0.00101132	0.0463438
ENSMUSG00000117613	Gm2629	65.9643	-2.10011	0.671256	-3.12863	0.00175622	0.0681369
ENSMUSG00000054843	Atrnl1	186.866	-1.48499	0.405512	-3.66202	0.000250232	0.0173492
ENSMUSG00000031443	F7	6580.73	-0.58099	0.155178	-3.74402	0.000181096	0.0139652
ENSMUSG00000026478	Lamc1	204.091	-2.14404	0.393806	-5.4444	5.19796e-08	2.15785e-05
ENSMUSG00000107476	Zfp862-ps	1406.79	0.655162	0.189739	3.45296	0.000554465	0.0301542
ENSMUSG00000027776	Il12a	567.73	-0.939341	0.316237	-2.97037	0.00297438	0.0998554
ENSMUSG00000047945	Marcksl1	20037.3	0.650761	0.139054	4.67991	2.86999e-06	0.000567347
ENSMUSG00000073386	9830107B12Rik	4420.63	0.517711	0.165399	3.13006	0.00174769	0.0680177
ENSMUSG00000028525	Pde4b	4118.16	0.692439	0.155636	4.44909	8.6234e-06	0.00147118
ENSMUSG00000042302	Ehbp1	1924.28	0.577278	0.177804	3.24671	0.00116748	0.0513775
ENSMUSG00000048120	Entpd1	3667.73	0.58638	0.16699	3.51147	0.000445635	0.026024
ENSMUSG00000060445	Sycp2	619.948	0.881091	0.253005	3.48251	0.000496737	0.0282482
ENSMUSG00000028645	Slc2a1	7514.59	0.669154	0.157066	4.26034	2.04116e-05	0.00282452
ENSMUSG00000032402	Smad3	1955.6	0.596093	0.180187	3.30818	0.000939035	0.0445429
ENSMUSG00000004098	Col5a3	1121.01	1.47809	0.244713	6.04008	1.54038e-09	8.71997e-07
ENSMUSG00000027508	Pag1	9308.21	0.480679	0.146236	3.287	0.00101262	0.0463438
ENSMUSG00000031825	Crispld2	227.69	1.15397	0.373001	3.09373	0.00197654	0.0743681
ENSMUSG00000024486	Hbegf	273.749	1.51378	0.483609	3.13017	0.00174707	0.0680177
ENSMUSG00000026189	Pecr	410.451	-0.87179	0.286113	-3.04701	0.00231129	0.0839207
ENSMUSG00000055994	Nod2	1232.69	1.01586	0.237764	4.27254	1.93259e-05	0.00279586
ENSMUSG00000038668	Lpar1	167.022	-1.68118	0.452064	-3.71889	0.000200102	0.0148338
ENSMUSG00000116069	Gm49510	175.37	-1.69179	0.511797	-3.30558	0.000947797	0.0445429
ENSMUSG00000029385	Ccng2	5117.59	0.59765	0.151068	3.95618	7.61593e-05	0.00741006
ENSMUSG00000106734	Gm20559	2297.38	0.590922	0.192885	3.0636	0.00218688	0.0802984
ENSMUSG00000024070	Prkd3	2906.61	0.798939	0.181564	4.40031	1.08094e-05	0.00177133
ENSMUSG00000031765	Mt1	10247.7	-0.771549	0.142004	-5.43329	5.53236e-08	2.22258e-05
ENSMUSG00000051335	Gfod1	7119.77	0.500787	0.158743	3.15471	0.0016066	0.0639253
ENSMUSG00000052270	Fpr2	8269.77	-0.567373	0.166339	-3.41094	0.0006474	0.0340199
ENSMUSG00000032712	Resf1	10050.7	0.741205	0.183499	4.03929	5.36126e-05	0.00585694
ENSMUSG00000004864	Mapk13	12383.2	0.626139	0.143349	4.36794	1.25424e-05	0.0020026
ENSMUSG00000110125	Gm33148	872.345	0.826136	0.226362	3.64963	0.00026262	0.0176928
ENSMUSG00000040522	Tlr8	233.949	-2.35558	0.376954	-6.24897	4.13158e-10	3.03468e-07
ENSMUSG00000074519	Zfp971	3731.89	0.846179	0.209863	4.03206	5.5291e-05	0.00593616
ENSMUSG00000009292	Trpm2	615.942	0.963223	0.250433	3.84623	0.000119947	0.0102809
ENSMUSG00000086425	F730016J06Rik	2434.13	0.932699	0.176893	5.27268	1.34446e-07	4.92466e-05
ENSMUSG00000035638	Muc20	1852.4	1.71732	0.17898	9.59506	8.38719e-22	3.4818e-18
ENSMUSG00000030930	Chst15	1802.38	1.07456	0.212756	5.05066	4.40276e-07	0.000116848
ENSMUSG00000037003	Tns2	405.077	0.968775	0.287102	3.37432	0.00073998	0.0374622
ENSMUSG00000038679	Trps1	494.09	-1.02699	0.293607	-3.49784	0.000469049	0.0270442
ENSMUSG00000032038	St3gal4	4149.43	0.708556	0.195696	3.6207	0.000293803	0.0190574
ENSMUSG00000066861	Oas1g	1260.05	-0.840255	0.238498	-3.52311	0.000426509	0.0254151
ENSMUSG00000042129	Rassf4	5276.96	-0.75951	0.154302	-4.92223	8.55617e-07	0.000208938
ENSMUSG00000031391	L1cam	1857.85	0.641235	0.195648	3.27749	0.00104734	0.0472592
ENSMUSG00000025743	Sdc3	916.684	-1.83803	0.233013	-7.8881	3.06827e-15	6.3687e-12
ENSMUSG00000038843	Gcnt1	6154.16	0.656973	0.151707	4.33054	1.48747e-05	0.00228702
ENSMUSG00000015889	Lta4h	25646.4	-0.523134	0.138819	-3.76847	0.00016425	0.0129466
ENSMUSG00000086564	Cd101	1482.01	0.86195	0.209396	4.11636	3.8491e-05	0.00456539
ENSMUSG00000026796	Niban2	4043.74	0.660326	0.197352	3.34593	0.00082008	0.0402097
ENSMUSG00000059013	Sh2d3c	2436.33	0.569061	0.17131	3.32183	0.000894307	0.0428373
ENSMUSG00000025330	Padi4	24653.1	0.519876	0.153766	3.38096	0.000722327	0.0368683
ENSMUSG00000021822	Plau	1301.49	1.01289	0.193102	5.24536	1.55981e-07	5.55024e-05
ENSMUSG00000079227	Ccr5	93.9626	-1.85119	0.565895	-3.27126	0.0010707	0.047966
ENSMUSG00000045312	Lhfpl2	584.513	-1.34987	0.263209	-5.12852	2.92027e-07	8.65929e-05
ENSMUSG00000018500	Adora2b	3171.46	0.595462	0.163336	3.64562	0.000266745	0.0177649
ENSMUSG00000025492	Ifitm3	9015.06	0.839195	0.146151	5.74197	9.35815e-09	4.48255e-06
ENSMUSG00000041685	Fcho2	6492.81	0.544508	0.15409	3.53369	0.000409799	0.0245367
ENSMUSG00000019122	Ccl9	5404.78	-0.912992	0.152229	-5.99747	2.00417e-09	1.08521e-06
ENSMUSG00000005148	Klf5	1266.6	0.619566	0.195193	3.17411	0.00150295	0.0603796
ENSMUSG00000040128	Pnrc1	5418.76	0.45335	0.150498	3.01233	0.00259254	0.0912076
ENSMUSG00000026994	Galnt3	869.572	1.26216	0.230001	5.48765	4.07327e-08	1.81173e-05
ENSMUSG00000015850	Adamtsl4	7420.35	-0.58687	0.147341	-3.98307	6.8031e-05	0.00688828
ENSMUSG00000031387	Renbp	1595.62	-0.648872	0.184735	-3.51245	0.000443999	0.026024
ENSMUSG00000017754	Pltp	72.2048	-2.53273	0.696313	-3.63735	0.000275461	0.0182479
ENSMUSG00000048232	Fbxo10	681.511	1.13042	0.256845	4.40117	1.07668e-05	0.00177133
ENSMUSG00000078817	Nlrp12	1001.78	0.874585	0.232972	3.75403	0.000174012	0.0136299
ENSMUSG00000019768	Esr1	11131.1	0.498514	0.150751	3.30687	0.000943431	0.0445429
ENSMUSG00000074785	Plxnc1	3893.93	0.566395	0.162793	3.47923	0.000502855	0.0284662
ENSMUSG00000025780	Itih5	379.872	1.02631	0.297188	3.4534	0.000553571	0.0301542
ENSMUSG00000029178	Klf3	6836.76	0.563473	0.146545	3.84506	0.000120524	0.0102809
ENSMUSG00000033170	Card10	320.046	1.12008	0.313164	3.57666	0.00034801	0.0213779
ENSMUSG00000017057	Il13ra1	3654.79	0.4778	0.158163	3.02092	0.00252005	0.0896706
ENSMUSG00000020092	Pald1	66.3926	3.63797	0.915814	3.97239	7.11558e-05	0.00706245
ENSMUSG00000028476	Reck	850.579	0.900818	0.237668	3.79023	0.000150507	0.0124961
ENSMUSG00000108596	Gm49368	1773.11	0.711824	0.193574	3.67727	0.000235739	0.016587
ENSMUSG00000022257	Laptm4b	393.864	-0.88699	0.286624	-3.09461	0.00197069	0.0743681
ENSMUSG00000031762	Mt2	1537.11	-1.15637	0.190458	-6.0715	1.26725e-09	7.51537e-07
ENSMUSG00000029093	Sorcs2	54.6385	2.318	0.745333	3.11002	0.00187075	0.0716872
ENSMUSG00000056643	Chst13	328.494	1.42449	0.352862	4.03696	5.41482e-05	0.00586401
ENSMUSG00000024789	Jak2	10187.9	0.64455	0.178337	3.61423	0.000301239	0.0192391
ENSMUSG00000045039	Megf8	950.127	-0.79444	0.213505	-3.72095	0.000198475	0.0148338
ENSMUSG00000021575	Ahrr	2693.53	0.557458	0.180442	3.0894	0.00200561	0.0752344
ENSMUSG00000036390	Gadd45a	5907.11	0.469989	0.152463	3.08264	0.00205176	0.0767345
ENSMUSG00000043782	Bicdl2	2844.95	0.565832	0.169339	3.34142	0.000833508	0.0407079
ENSMUSG00000033307	Mif	12678.8	-0.549088	0.140304	-3.91356	9.09444e-05	0.00851596
ENSMUSG00000107215	Gm43197	1000.52	0.81789	0.240477	3.40112	0.000671099	0.0349702
ENSMUSG00000034707	Gns	6003.12	-0.50569	0.149561	-3.38116	0.000721792	0.0368683
ENSMUSG00000042417	Ccno	1615.13	0.800949	0.189201	4.23332	2.30265e-05	0.0030648
ENSMUSG00000001025	S100a6	17535.7	0.728285	0.176378	4.12913	3.64143e-05	0.00440295
ENSMUSG00000095440	Fignl2	1264.66	0.680359	0.204483	3.32722	0.000877178	0.0425073
ENSMUSG00000063234	Gpr84	5717	0.492041	0.155223	3.1699	0.00152492	0.0608699
ENSMUSG00000024462	Gabbr1	22733.5	0.531961	0.15309	3.47483	0.000511181	0.0285482
ENSMUSG00000029490	Mfsd7a	1844.1	0.777318	0.211646	3.67273	0.000239977	0.0167903
ENSMUSG00000094724	Rnaset2b	4947.57	-0.528669	0.163563	-3.2322	0.00122841	0.0523927
ENSMUSG00000027199	Gatm	8638.56	-0.435678	0.146304	-2.97789	0.00290239	0.0982239
ENSMUSG00000093938	Evi2b	6034.27	0.56511	0.174589	3.23681	0.00120875	0.0520893
ENSMUSG00000034593	Myo5a	12746.4	0.430956	0.142153	3.03165	0.00243224	0.0872943
ENSMUSG00000046718	Bst2	1656.62	-0.821354	0.182403	-4.50297	6.70099e-06	0.00117541
ENSMUSG00000036006	Ripor2	7788.97	0.490663	0.147042	3.33689	0.000847205	0.0412152
ENSMUSG00000045658	Pid1	95.0227	-1.84488	0.603178	-3.05859	0.00222379	0.0812172
ENSMUSG00000038642	Ctss	1617.47	-1.06259	0.21483	-4.94618	7.56847e-07	0.000188515
ENSMUSG00000026471	Mr1	165.21	-1.55132	0.45838	-3.38434	0.000713492	0.0367183
ENSMUSG00000003992	Ssbp2	2392.46	0.522386	0.174626	2.99145	0.00277653	0.0949971
ENSMUSG00000030103	Bhlhe40	18180.8	0.658052	0.181518	3.62528	0.000288645	0.0188209
ENSMUSG00000029108	Pcdh7	1571.52	-0.570128	0.189966	-3.00121	0.00268911	0.0932873
ENSMUSG00000015839	Nfe2l2	7095.32	0.534345	0.159152	3.35746	0.000786617	0.0391861
ENSMUSG00000032724	Abtb2	1931.06	0.897875	0.193179	4.64788	3.35366e-06	0.000632826
ENSMUSG00000036136	Fam110c	228.856	-1.47931	0.381112	-3.88157	0.000103783	0.00929868
ENSMUSG00000003484	Cyp4f18	5176.06	0.839221	0.167106	5.02209	5.1112e-07	0.000129908
ENSMUSG00000015981	Stk32c	3035.36	0.864972	0.165849	5.21542	1.83399e-07	6.01066e-05
ENSMUSG00000091705	H2-Q2	260.832	1.24727	0.363351	3.43268	0.000597647	0.0322212
ENSMUSG00000021728	Emb	14933.9	0.613695	0.146297	4.19486	2.73039e-05	0.00343477
ENSMUSG00000043336	Filip1l	1551.1	-0.655681	0.188881	-3.47139	0.000517769	0.028787
ENSMUSG00000000732	Icosl	2488.12	0.892834	0.230635	3.87121	0.000108298	0.00943176
ENSMUSG00000050138	Kcnk12	135.378	-1.82568	0.482745	-3.78188	0.000155647	0.0128373
ENSMUSG00000099767	Gm28884	200.709	1.25772	0.383283	3.28144	0.0010328	0.0469432
ENSMUSG00000040809	Chil3	3406.15	-1.76646	0.159283	-11.0901	1.40189e-28	8.72959e-25
ENSMUSG00000116207	Nnt	838.579	2.04305	0.247466	8.25591	1.50753e-16	3.75496e-13
ENSMUSG00000024975	Pdcd4	4114.06	-0.467231	0.155001	-3.01436	0.0025752	0.0908541
ENSMUSG00000042834	Nrep	136.304	2.40268	0.705996	3.40325	0.000665892	0.0348446
ENSMUSG00000045322	Tlr9	101.54	-1.91722	0.634272	-3.02272	0.00250517	0.0893964
ENSMUSG00000044447	Dock5	16500.8	0.455991	0.138675	3.2882	0.00100831	0.0463438
ENSMUSG00000040415	Dtx3	3347.94	-0.5652	0.158988	-3.55498	0.00037801	0.0228531
ENSMUSG00000036622	Atp13a2	1610.62	-0.842316	0.213883	-3.9382	8.20944e-05	0.0078046
ENSMUSG00000028028	Alpk1	4219.58	-0.462991	0.153955	-3.00732	0.00263563	0.0922025
ENSMUSG00000021025	Nfkbia	14298.4	0.58175	0.141862	4.10082	4.11693e-05	0.00474743
ENSMUSG00000049103	Ccr2	1523.01	-1.76069	0.231778	-7.59645	3.04367e-14	5.41512e-11
ENSMUSG00000044786	Zfp36	5248.35	0.554621	0.150678	3.68083	0.000232475	0.0164502
ENSMUSG00000102336	Gm37233	172.35	1.33195	0.414252	3.21531	0.00130305	0.0546404
ENSMUSG00000038527	C1rl	808.814	-0.886184	0.238249	-3.71958	0.000199558	0.0148338
ENSMUSG00000020407	Upp1	13715.7	0.452528	0.139794	3.2371	0.00120751	0.0520893
ENSMUSG00000047767	Atg16l2	2446.74	0.621624	0.194745	3.192	0.00141292	0.0578831
ENSMUSG00000040929	Rfx3	154.853	1.6971	0.435667	3.89541	9.80329e-05	0.00897722
ENSMUSG00000026068	Il18rap	12925.3	0.571282	0.14183	4.02794	5.62672e-05	0.00598933
ENSMUSG00000020038	Cry1	2527.61	0.640734	0.168663	3.7989	0.00014534	0.0122302
ENSMUSG00000026107	Nabp1	8244.15	0.498258	0.149993	3.32189	0.000894115	0.0428373
ENSMUSG00000096937	Gm10825	1985.06	0.853089	0.181333	4.70454	2.5444e-06	0.000511096
ENSMUSG00000042978	Sbk1	423.442	1.48056	0.341237	4.33879	1.43268e-05	0.00223033
ENSMUSG00000039001	Rps21	18107.5	-0.572961	0.138278	-4.14355	3.41971e-05	0.0041754
ENSMUSG00000052609	Plekhg3	7504.95	0.69103	0.162049	4.26431	2.00518e-05	0.0028059
ENSMUSG00000034640	Tiparp	4794.3	0.566658	0.151761	3.73388	0.000188552	0.0144063
ENSMUSG00000046768	Rhoj	1489.32	-0.703455	0.186149	-3.779	0.00015746	0.0128766
ENSMUSG00000034101	Ctnnd1	2500.07	-0.582246	0.168133	-3.463	0.000534182	0.0294598
ENSMUSG00000034226	Rhov	1348.48	0.821858	0.199862	4.11213	3.92032e-05	0.00460601
ENSMUSG00000028127	Abcd3	1767.18	-0.574031	0.190354	-3.0156	0.00256472	0.0907417
ENSMUSG00000020572	Nampt	3974.88	0.601079	0.178327	3.37066	0.000749872	0.0378094
ENSMUSG00000022824	Muc13	785.432	-1.09067	0.30272	-3.60292	0.00031466	0.0198888
ENSMUSG00000029338	Antxr2	4175.2	0.569723	0.162289	3.51055	0.000447176	0.026024
ENSMUSG00000026102	Inpp1	3483.13	0.740466	0.172192	4.30023	1.70625e-05	0.00252971
ENSMUSG00000028556	Dock7	2168.39	-0.565929	0.173439	-3.26298	0.00110248	0.0492124
ENSMUSG00000002983	Relb	3429.67	0.737313	0.206282	3.57429	0.000351177	0.0214115
ENSMUSG00000002897	Il17ra	18685.4	0.457806	0.142493	3.21284	0.00131429	0.0547774
ENSMUSG00000026880	Stom	7750	-0.506799	0.161787	-3.13251	0.00173319	0.067878
ENSMUSG00000071178	Serpina1b	190.695	1.48226	0.402637	3.68137	0.00023198	0.0164502
ENSMUSG00000059810	Rgs3	799.436	0.734459	0.228887	3.20883	0.00133275	0.0553268
ENSMUSG00000054404	Slfn5	159.343	-1.57335	0.501882	-3.13489	0.00171916	0.0675406
ENSMUSG00000056069	Otulinl	195.932	-1.24241	0.404409	-3.07216	0.00212518	0.079006
ENSMUSG00000015942	Gtf2ird2	8257.27	0.473615	0.157684	3.00357	0.00266835	0.0930858
ENSMUSG00000052751	Repin1	2448.7	0.570029	0.170068	3.35177	0.000802963	0.039683
ENSMUSG00000027435	Cd93	5072.42	-0.502251	0.155916	-3.2213	0.0012761	0.0538732
ENSMUSG00000030156	Cd69	1713.31	0.723966	0.180793	4.00439	6.21785e-05	0.0063473
ENSMUSG00000028776	Tinagl1	3723.64	0.566997	0.158341	3.58087	0.000342455	0.0212186
ENSMUSG00000033475	Tomm6	2275.21	0.607747	0.170078	3.57335	0.000352445	0.0214115
ENSMUSG00000017176	Nt5c3b	331.054	-1.13247	0.310135	-3.65154	0.000260677	0.0176928
ENSMUSG00000058755	Osm	2108.6	1.1408	0.17839	6.39499	1.60557e-10	1.43516e-07
ENSMUSG00000038172	Ttc39b	422.6	0.959447	0.290406	3.30382	0.000953784	0.0446557
